# Supplementary material for: A Computational Text Mining-Guided Meta-Analysis Approach to Identify Potential Xerostomia Drug Targets
Source: J Clin Med. 2022 Mar 5;11(5):1442. doi: 10.3390/jcm11051442 (PMC8911392; doi:10.3390/jcm11051442)
Supplement: Supplementary file 1 [file jcm-11-01442-s001.zip]

Archive with 10 entries (10 files):
- Data File S1. P2E results for search terms MB 10 28 21.xlsx
- Data File S2. KEGG Pathways STRING enrichment MB 10 28 21.csv
- Data File S3 GO overrepresented Biological Processes.csv
- Data File S4. DGIDB Intersection drugs MB 10 28 21.xlsx
- Figure S1. Cytoscape Xerostomia Dry mouth MB 06 09 21.pdf
- Figure S2. BiNGO Intersection Network MB 06 09 21.pdf
- Figure S3. Cytoscape tissue expression MB 06 09 21.pdf
- Table S1. Xerostomia Risk of Bias 2 MB 06 17 21.pdf
- Table S2. KEGG pathways MB 06 11 21.pdf
- Table S3. DGIdb counts of drug gene interactions MB 11 17 21.pdf
