# Supplementary material for: A Computational Text Mining-Guided Meta-Analysis Approach to Identify Potential Xerostomia Drug Targets
Source: J Clin Med. 2022 Mar 5;11(5):1442. doi: 10.3390/jcm11051442 (PMC8911392; doi:10.3390/jcm11051442)
Supplement: Supplementary file 1 [file jcm-11-01442-s001.zip › Data File S1. P2E results for search terms MB 10 28 21.xlsx]

## Sheet: acetylcholine blocker p2e
Associated Gene Name
HSD11B1
REN
PTGS2
POU2F1
CYP27A1
LMNA
MTX1
CYP20A1
SST
KNG1
DLL1
AGTR1
TRPC1
SLC22A3
MAS1
VIP
TRH
GRM1
NOS3
ROS1
GRIN1
HTR3A
BAG3
GRIN2C
FLNB
HTR1B
GH1
NOS1
ACE
PVR
ARRB1
P2RY6
ACHE
EPO
CDK9
GABRQ
GAL
MAPKAP1
TAC1
RYR1
HSPG2
EPAS1
NTS
MYF6
SRI
KCNQ2
CHRNA4
MAPK14
CCK
XDH
GAST
CASP3
TNFRSF1B
TAC3
RBL2
NPPB
EDN1
TRPA1
AGT
CA3
PDP1
FOS
CAT
SLC22A5
CLN3
NPTXR
GHRH
POU5F1
CHGA
MAPK3
TNF
MAPK8
CHAT
POMC
HTR4
ADRB2
ERAF
GUSB
ACTB
ALB
HMOX2
DNASE1
PLAT
IDO1
RB1
GRIN2B
NRG1
BCL2
TRPV1
ADCY10
NEFM
EFS
GAPDH
KCNA5
FGFR3
ANG

## Sheet: alcohol use p2e
Associated Gene Name
KCNK2
HSD11B1
REN
COPS8
KCNT2
SELP
CRP
IL8RB
INSRR
THPO
CLDN11
CXCR4
CPB1
IL1B
UST
IL1R1
KCNH2
AKR1A1
ADAM8
UROD
SPHK1
MPL
APOA1
DRD2
PTS
PAEP
MMP1
EMP3
FLNB
CAV1
PDLIM2
CHDH
NOVA2
F8
ACE
SCD
RPS6KB1
ALDH2
MPO
ACHE
PTAFR
ENG
CD79A
CCND1
VEGFA
SGCA
PAH
CD40LG
GNPTAB
HPRT1
TLR4
ITGA2B
SLC4A1
SLC7A6
ABCB1
CCR5
CCR3
G6PC
SS18L1
MDH2
BIRC6
NODAL
SPEN
SLC22A8
HK1
LAT2
CCR7
SLC6A2
CSF3
NPPB
PIK3C2A
COPS5
MYO5A
ABCC1
SMG1
AHR
TWIST1
IL6
CAT
IL3
CSF2
GSTT1
NFKB1
IL5
TMEM8B
ITGB1
ATXN3
CTNNBL1
FXN
IL2
ALOX5
CYP1A1
GCK
SERPINA4
SREBF2
TNF
CCL2
PER3
TF
PLVAP
ADRB2
SLC5A5
ERAF
AKT1
MAX
DMD
DHFRP1
OSM
PTH
CXCL6
IL8
ALB
DDX53
ITGB2
ATP7B
GGT1
CA5B
KIT
EMP1
AVP
GHR
COMT
IGF2
C15orf55
BID
CD4
DHRS2
HUNK
TRIO
GAPDH
LPL
TERT
DAD1

## Sheet: amphetamines p2e
Associated Gene Name
HSD11B1
LAMC2
FMO3
PNKD
MAP2
SST
GAD1
PDE10A
LPA
MAS1
DRD3
IDS
DRD2
BAX
DNASE1L3
GRM5
GRM2
CYP2C19
VEGFA
IGF1
GNPTAB
CYP3A4
CYP3A5
MAPK14
POR
HCRT
C10orf27
PPP1R1B
MAOA
HMOX1
BDNF
WAS
FOS
GSTZ1
JUNB
EGF
AMPH
SLC6A4
CYP1A2
CYP4F3
CYP2D6
DDC
HSPA1A
HSPA1B
AKT1
TOX
ALB
ODAM
STATH
AC147055.1
SMN1
SMN2
KIT
HTR1A
CSF2RA
BCL2
COMT
INS
FMN1
DRD4
SLC6A3
TYMS

## Sheet: amyloid build up p2e
Associated Gene Name
ACE
APEH
DBN1
PSEN1
BDNF
SYP
TGFBI
ADAM17
SIL1
TNF
FCER2
B2M
SNAP25
SMN1
IAPP
SMN2
PRNP
APP
TTR

## Sheet: atropine p2e
Associated Gene Name
HLA-DOB
IRF6
CD34
CD55
REN
NR5A2
TRPM8
PTGS2
HTR2B
GPR161
DES
CD244
VANGL2
COPA
PNKD
CRP
CREB1
CFLAR
S100A6
PRPF3
TFPI
TNK2
PHGDH
NGF
SST
KNG1
GCG
RBMS1
GHSR
CNTF
RNPC3
BCHE
MME
P2RY1
AGTR1
TRPC1
ATR
TRH
IL1B
CYP2J2
MCM2
MYLK
NOS3
KCNH2
NMS
CYP2E1
GJA1
MKI67
CD96
FYN
KLK1
HTR3A
EDN2
BAG3
C2
CPA1
TSPAN33
ATM
CASP8AP2
ADRB1
VAMP8
KCNJ2
LEP
CNR1
MMP1
MMP10
MMP7
FEZF2
NT5E
DNASE1L3
HTR1B
GH1
DYNLL1
SLC17A5
CHDH
PICALM
NOVA2
DMPK
SLC26A3
NOS1
ACE
SFRS16
SET
MAP6
HCRTR2
AVPR2
MPO
ACHE
MCM3
POU2F2
PELI1
CDK9
GABRQ
AC005921.3
CA5A
CYP2A7
MAMLD1
GAL
CYP2C9
CYP2C19
APEH
IGF1
CYP3A4
TAC4
CNR2
FAS
TAC1
PON1
EPHB2
RYR1
CDC42
SH2D1A
NMT1
DNAJC5
NTS
SRI
KCNQ2
ABCB1
LTF
PYY
LUZP4
BRCA1
NOL3
LYZ
CPM
FFAR2
AC002511.1
RRAD
MLN
IFNG
GRK6
CCK
POR
XDH
NODAL
TEPP
ACLY
GAST
FURIN
CHRM1
ARSA
SCN11A
SCN5A
LAT2
DDIT3
MT1E
MT3
PTCH1
TAC3
UCN
NPPB
NPPA
MLC1
STX8
CRH
EDN1
REM1
HM13
PRL
SMG1
AGT
ADAM10
IMPA1
APC
MCC
HMOX1
CA3
BDNF
SYN1
CFP
APOL1
CCL21
SNCA
NPY
FOS
CAT
GHRL
CSF2
NPR2
HRH1
KCNJ12
CRHR2
NOS2
EGF
BBS9
NPTXR
ADAM17
EGR1
SH3BP5
SGSM3
COL14A1
HBEGF
POU5F1
C10orf10
CYP1A2
MAPK3
ANXA1
RAB5A
TNF
CYP2D6
SMUG1
P2RX3
KCNQ3
ADA
MAPK8
SLPI
EDNRA
CCL16
CHAT
SLC18A3
POMC
NTRK2
TF
HTR4
ADRB2
ARC
EGFR
RPS4X
ERAF
CD40
ELL
GUSB
AKT1
GLS2
ADCY7
MAX
CALCA
EDNRB
PTH
ALB
F2RL1
NPFFR2
ADM
PROL1
STATH
TP53
KCNJ8
PLAT
FUT3
KDR
KIT
IDO1
FANCB
PCNA
RB1
PRNP
HTR2A
ADAM9
HTR1A
MAPK1
TNFSF11
RRM1
AVP
DAPK3
MBP
CCKAR
NFKBIA
PSMA6
KCNQ1
P2RX1
PDYN
PNOC
BCL2
FKBP1A
PHLPP1
GRP
PRKD1
NARFL
ATN1
ENO2
ALOX5AP
CD4
CHRNA7
TRIO
CHRFAM7A
C16orf35
EFS
ELANE
APP
NTF3
BSG
BGLAP
FGFR3
DSG1
APEX1
DEFA1B
DEFA1
ADCYAP1

## Sheet: biotene p2e
Associated Gene Name
MPO
LPO
LTF
LYZ
RAB8A
ALB

## Sheet: burning mouth p2e
Associated Gene Name
CD28
HSPE1
NGF
IL1B
CD96
GRIN1
BAG3
C2
FUT1
MMP1
MMP8
CD79B
DYNLL1
DMPK
ACE
EPO
GNPTAB
TAC1
BRCA1
LAT2
ICAM1
SMG1
NUMB
IL6
ALDH3A2
IL2
INTU
NDUFB9
OSTF1
TNF
CA6
TF
TLR2
DMD
LSS
PIR
KIT
TRPV1
NEFM
C15orf55
CD4
APEX1
DEFB1

## Sheet: caffeine drink p2e
Associated Gene Name
ADIPOQ
OPN1SW
TNFSF12
GABRQ
LIPA
GRIP1
XDH
BEST1
IL6
EP300
CYP1A2
NR1D2
LARS
MAX
PENK
TMX1
DEFB1

## Sheet: chronic inflam. autoim dis p2e
Associated Gene Name
NLRP3
MTR
LBR
IL10
REN
CHI3L1
PTGS2
LAMC2
UCK2
CD244
CRP
IL8RA
CTLA4
CD28
IL6R
FLG
HSPE1
STAT4
MCL1
PHGDH
TP63
ADIPOQ
DPP4
TNFRSF13B
TNFSF10
VCAM1
CXCR4
ESR1
IL1RN
IL1B
JUN
PRKAA2
SHH
IL18R1
KIR2DL1
KIR3DL1
CD80
CD200R1
CD200
SPHK1
CD47
PTGDS
CD8A
IL18
ATM
LEP
MMP13
MMP3
MMP1
NT5E
GH1
SLC17A5
F8
IKBKG
ACE
UCP2
MPO
TNFSF12
IL17A
CD79A
IL18BP
PLA2G7
TGFB1
VEGFA
CD40LG
GNPTAB
AIP
HPRT1
CNR2
FAS
TBX21
HP
TRAF1
TAT
MAPT
TLR4
TNFSF15
GFAP
RELA
LTF
CCR5
CCR1
CCR3
MAPK14
IL22
IFNG
GRIP1
TH1L
STAT3
TLR3
ALK
KIR3DL3
ANPEP
GLI1
IL12B
AGER
TNFRSF1B
NPPB
NPPA
HAPLN1
GPC5
CXCL10
IFNB1
EDN1
SAA1
DNMT1
ICAM1
VIM
TWIST1
VDR
SPP1
IL6
NBN
SNCA
HINT1
DPP8
NFKB1
RAD50
LGALS1
IL4
HLA-A
PPARG
FOXP3
NOS2
TGM2
IL2
HLA-C
CXCL12
MAPK3
TNF
BDKRB1
CCL2
FAM155B
PRG2
MIF
MAPK8
TNFRSF9
CCL5
CCL3
TLR9
DNMT3A
TF
CXCR3
TLR2
MS4A1
PPARA
SYK
IL23A
DSP
IL8
NEFH
ALB
IL2RA
TP53
TNFSF14
CD70
GPER
MEFV
IKBKB
KIR2DL4
TNFRSF12A
TLR8
TLR7
MX1
MX2
TRIM21
IL6ST
MBP
NFKBIA
KIR3DL2
BCL2
PMAIP1
THBS1
IL7R
ATN1
SMAD4
CD4
FCGR2B
PSTPIP2
PRTN3
TNFRSF1A
TTR
AQP4
RNASE3
DEFB4
AC217779.1
KIR2DL2

## Sheet: chronic juv. arthritis
Associated Gene Name
NLRP3
LBR
CD34
CD46
IL19
IL10
PTPRC
CD244
CRP
PYHIN1
GBA
MTX1
MUC1
CTLA4
CD28
IL6R
S100A12
HSPD1
TFRC
PHGDH
VTCN1
CD2
NGF
TP63
AHSG
CLDN11
RNPC3
F3
MME
MAS1
DYNLT1
CEP70
ESR1
IL1RN
IL1B
IL1A
B3GAT1
NPHP1
NLRP2
IL1R1
SLC25A10
UROD
CYGB
APOA1
BRWD2
CD8A
IL18
PAEP
DBH
MMP3
MMP1
FUT2
CADPS
REG3A
C5AR1
GH1
SLC1A5
DMPK
ZBTB8OS
ACE
MATN1
MPO
ACHE
MVK
IL17A
DPEP1
CD79A
EPO
VEGFA
IGF1
CD40LG
GNPTAB
FAS
HP
TRAF1
TNC
DNAJC5
LTF
CCR5
BRCA1
TXN
IFNG
GRIP1
NAGLU
TH1L
STAT3
TAPBP
ACR
HLA-DPB1
CCL17
PSMB9
ANPEP
BTK
HLA-DQB1
HLA-DQA1
HLA-DRB1
ACAN
TNFRSF1B
CSF3
FEN1
NOD2
CXCL9
CXCL10
CYBB
IFNA1
SAA1
IL5RA
DEK
HPSE
PRL
ICAM1
TIMP1
SPP1
CFP
UMOD
IL6
PLUNC
NBN
ITCH
CAT
IL3
CSF2
IRF1
IL5
IL13
IL4
HLA-A
HSPA4
IL4R
HLA-E
ADI1
GRASP
TNFRSF11B
GLI3
IL2
POU5F1
FGF2
HLA-C
HLA-B
LTA
TNF
IL15
CCL2
APOB
EDA
TNFRSF25
FGF1
MIF
ADA
IGFBP3
CCL3
POMC
TF
ADRB2
HSP90AA2
PYCARD
CCR4
CXCR3
TLR2
MS4A1
COMP
GUSB
VCAN
DMD
CALCA
NDEL1
CIITA
ACTB
PTH
PPBP
FCER2
IL8
TBCA
ALB
IL2RA
B2M
TP53
AIRE
MEFV
GTPBP4
CDAN1
AC055839.1
EMP1
ARSD
TRIM21
IL6ST
ITGA1
GHR
CD69
BCL2
PHB2
SERPINF2
ATN1
TNFRSF10A
TNFRSF10B
CD4
ANKH
MRAP
HUNK
SOD1
C16orf35
PRTN3
TNFRSF1A
VWF
APP
BGLAP
BTG3
TTR
APEX1
MYOM2

[truncated: 54 more sheets: crest syndrome, difficulty swallowing, dry mouth p2e, feverishness, food avoidance, food modification, free water loss, glycosilation, gustatory stimulants, high flow salivary hypofunc, high quality saliva, histamine receptor inhibitor, hypohidrotic ectodermal dysplas, impoverishment, juvenile rheumatoid arthritis, low quality saliva, lozenge, morbidly obese, mucosal coating agent, multicultural populations …]
