# Supplementary material for: A Computational Text Mining-Guided Meta-Analysis Approach to Identify Potential Xerostomia Drug Targets
Source: J Clin Med. 2022 Mar 5;11(5):1442. doi: 10.3390/jcm11051442 (PMC8911392; doi:10.3390/jcm11051442)
Supplement: Supplementary file 1 [file jcm-11-01442-s001.zip › Data File S2. KEGG Pathways STRING enrichment MB 10 28 21.csv]

# background genes	# genes	category	chart color	description	FDR value	genes	network.SUID	nodes.SUID	p-value	PMID	term name	transferred FDR value	year
263	64	KEGG Pathways		Cytokine-cytokine receptor interaction	1.06E-49	TNFRSF1A|THPO|CCL17|TNFRSF10A|TGFB1|HGF|CCL2|IL2|IL23A|IFNG|IL4|IL5|TNFSF10|CCR7|EPO|CCL21|TNFRSF13B|IL1B|EGF|EGFR|IFNA1|IL18|CXCL13|KIT|TNFRSF13C|CXCR5|CCR5|CXCR1|PPBP|CCR1|IL15|CSF2|PRL|CCL11|CXCL10|CXCL8|LEP|CXCR2|IL23R|CCR8|CCR4|IL17A|FAS|CXCL9|FASLG|IL6R|CD40LG|CD40|CXCR3|TNFSF13B|TNFRSF1B|TNFRSF25|IL2RA|CXCL12|TNFSF11|IL6|CXCR4|TNF|IL10|TNFSF14|CCL5|CCL3|VEGFA|CCL4	1345	1554|1356|1459|1535|1558|1644|1534|1590|1484|1431|1420|1405|1402|1557|1488|1519|1385|1580|1520|1389|1472|1610|1560|1556|1628|1398|1643|1399|1548|1545|1421|1355|1377|1460|1476|1380|1374|1656|1429|1477|1516|1531|1386|1466|1378|1568|1453|1612|1596|1649|1478|1384|1559|1445|1383|1645|1646|1452|1390|1396|1573|1633|1642|1631	4.18E-52		hsa04060	4.897469413	0
515	52	KEGG Pathways		Pathways in cancer	1.29E-23	MAPK1|NFKBIA|MMP2|TGFB1|HGF|NFKB1|IL2|IL23A|IFNG|IL4|IL5|EPO|CDH1|STAT3|FGF10|EGF|RB1|FGF7|TP53|EGFR|IFNA1|KIT|BAX|IL15|FADD|PRKCB|FOS|CXCL8|CYCS|CASP3|EDNRA|IL23R|NOS2|E2F1|FAS|STAT1|TPR|FASLG|IL6R|MMP9|BAK1|IL2RA|STAT4|MAPK8|CXCL12|BCL2|IL6|CXCR4|ESR1|PRKCA|AKT1|VEGFA	1345	1602|1498|1584|1558|1644|1457|1590|1484|1431|1420|1405|1488|1373|1623|1653|1520|1591|1414|1629|1389|1472|1556|1566|1421|1507|1572|1509|1380|1635|1562|1395|1429|1634|1363|1386|1381|1394|1378|1568|1489|1430|1559|1537|1465|1445|1567|1645|1646|1654|1482|1504|1642	1.65E-25		hsa05200	2.288941029	0
142	34	KEGG Pathways		Hepatitis B	1.89E-25	MAPK1|NFKBIA|TGFB1|NFKB1|TLR2|STAT3|RB1|TP53|IFNA1|BAX|TLR3|FADD|PRKCB|FOS|CXCL8|CYCS|CASP3|E2F1|FAS|STAT1|FASLG|MMP9|TLR4|HSPG2|STAT4|MAPK8|BCL2|IL6|TNF|MYD88|PRKCA|AKT1|IRF3|CREB3L1	1345	1602|1498|1558|1457|1542|1623|1591|1629|1472|1566|1563|1507|1572|1509|1380|1635|1562|1363|1386|1381|1378|1489|1599|1493|1537|1465|1567|1645|1452|1464|1482|1504|1497|1387	1.49E-27		hsa05161	2.47235382	0
183	32	KEGG Pathways		Kaposi's sarcoma-associated herpesvirus infection	9.37E-21	TNFRSF1A|MAPK1|NFKBIA|NFKB1|STAT3|ICAM1|RB1|TP53|IFNA1|CCR5|BAX|CCR1|TLR3|CSF2|FADD|FOS|CXCL8|CYCS|CASP3|CCR8|CCR4|E2F1|FAS|STAT1|BAK1|HLA-C|MAPK8|IL6|MICA|AKT1|IRF3|VEGFA	1345	1554|1602|1498|1457|1623|1447|1591|1629|1472|1643|1566|1545|1563|1355|1507|1509|1380|1635|1562|1477|1516|1363|1386|1381|1430|1425|1465|1645|1636|1504|1497|1642	2.58E-22		hsa05167	2.002826041	0
168	31	KEGG Pathways		Influenza A	9.37E-21	TNFRSF1A|MAPK1|NFKBIA|TNFRSF10A|CCL2|NFKB1|IFNG|TNFSF10|IL1B|ICAM1|IFNA1|IL18|TLR3|PRKCB|CXCL10|CXCL8|CYCS|FAS|HLA-DRB1|STAT1|FASLG|TLR4|MAPK8|IL6|TNF|MYD88|PRKCA|AKT1|IRF3|CCL5|FURIN	1345	1554|1602|1498|1535|1534|1457|1431|1402|1580|1447|1472|1610|1563|1572|1476|1380|1635|1386|1614|1381|1378|1599|1465|1645|1452|1464|1482|1504|1497|1573|1433	2.95E-22		hsa05164	2.002826041	0
172	31	KEGG Pathways		Tuberculosis	1.54E-20	TNFRSF1A|MAPK1|TGFB1|NFKB1|IL23A|IFNG|TLR2|IL1B|IFNA1|IL18|BAX|FADD|CYCS|CASP3|NOS2|HLA-DRB1|STAT1|TLR1|CR1|FCGR1A|BCL10|TLR4|HSPD1|MAPK8|BCL2|IL6|TNF|MYD88|IL10|VDR|AKT1	1345	1554|1602|1558|1457|1484|1431|1542|1580|1472|1610|1566|1507|1635|1562|1634|1614|1381|1411|1586|1440|1660|1599|1506|1465|1567|1645|1452|1464|1390|1652|1504	5.45E-22		hsa05152	1.981247928	0
181	30	KEGG Pathways		Chemokine signaling pathway	3.89E-19	MAPK1|NFKBIA|CCL17|CCL2|NFKB1|CCR7|CCL21|STAT3|CXCL13|CXCR5|CCR5|CXCR1|PPBP|CCR1|CCL11|PRKCB|CXCL10|CXCL8|CXCR2|CCR8|CCR4|STAT1|CXCL9|CXCR3|CXCL12|CXCR4|AKT1|CCL5|CCL3|CCL4	1345	1602|1498|1459|1534|1457|1557|1519|1623|1560|1398|1643|1399|1548|1545|1460|1572|1476|1380|1656|1477|1516|1381|1466|1596|1445|1646|1504|1573|1633|1631	2.15E-20		hsa04062	1.84100504	0
348	30	KEGG Pathways		PI3K-Akt signaling pathway	1.80E-12	MAPK1|HGF|NFKB1|IL2|IL4|EPO|TLR2|THBS1|FGF10|EGF|FGF7|TP53|EGFR|IFNA1|KIT|NOS3|PRL|FASLG|IL6R|NGF|TLR4|IL2RA|BCL2|IL6|PRKCA|BDNF|CD19|AKT1|VEGFA|CREB3L1	1345	1602|1644|1457|1590|1420|1488|1542|1448|1653|1520|1414|1629|1389|1472|1556|1454|1377|1378|1568|1659|1599|1559|1567|1645|1482|1379|1647|1504|1642|1387	2.29E-13		hsa04151	1.174472749	0
101	29	KEGG Pathways		Chagas disease (American trypanosomiasis)	1.29E-23	TNFRSF1A|MAPK1|NFKBIA|TGFB1|CCL2|NFKB1|IL2|IFNG|TLR2|IL1B|ACE|CD3D|FADD|FOS|CXCL8|CFLAR|CALR|NOS2|FAS|FASLG|TLR4|MAPK8|IL6|TNF|MYD88|IL10|AKT1|CCL5|CCL3	1345	1554|1602|1498|1558|1534|1457|1590|1431|1542|1580|1407|1601|1507|1509|1380|1583|1581|1634|1386|1378|1599|1465|1645|1452|1464|1390|1504|1573|1633	1.53E-25		hsa05142	2.288941029	0
102	27	KEGG Pathways		Toll-like receptor signaling pathway	1.96E-21	MAPK1|NFKBIA|NFKB1|TLR2|IL1B|IFNA1|TLR3|FADD|CXCL10|FOS|CXCL8|TLR8|IRF5|STAT1|CXCL9|TLR1|CD40|TLR4|MAPK8|IL6|TNF|MYD88|AKT1|IRF3|CCL5|CCL3|CCL4	1345	1602|1498|1457|1542|1580|1472|1563|1507|1476|1509|1380|1427|1511|1381|1466|1411|1612|1599|1465|1645|1452|1464|1504|1497|1573|1633|1631	4.62E-23		hsa04620	2.070774393	0
181	27	KEGG Pathways		Herpes simplex infection	2.42E-16	TNFRSF1A|NFKBIA|CCL2|NFKB1|IFNG|TLR2|IL1B|TP53|IFNA1|IL15|TLR3|FADD|FOS|CYCS|CASP3|FAS|HLA-DRB1|STAT1|FASLG|HLA-C|MAPK8|IL6|TNF|MYD88|TNFSF14|IRF3|CCL5	1345	1554|1498|1534|1457|1431|1542|1580|1629|1472|1421|1563|1507|1509|1635|1562|1386|1614|1381|1378|1425|1465|1645|1452|1464|1396|1497|1573	2.00E-17		hsa05168	1.561618463	0
293	27	KEGG Pathways		MAPK signaling pathway	6.06E-12	TNFRSF1A|MAPK1|TGFB1|HGF|NFKB1|IL1B|FGF10|EGF|FGF7|TP53|EGFR|KIT|PRKCB|FOS|CASP3|FAS|FASLG|NGF|MAPK8|TNF|MYD88|PRKCA|BDNF|FLNB|DDIT3|AKT1|VEGFA	1345	1554|1602|1558|1644|1457|1580|1653|1520|1414|1629|1389|1556|1572|1509|1562|1386|1378|1659|1465|1452|1464|1482|1379|1403|1503|1504|1642	9.06E-13		hsa04010	1.121752738	0
84	26	KEGG Pathways		Rheumatoid arthritis	5.30E-22	TGFB1|CCL2|IL23A|IFNG|TLR2|IL1B|ICAM1|IL18|IL15|CSF2|MMP3|CTLA4|FOS|CXCL8|CD28|IL17A|HLA-DRB1|TLR4|TNFSF13B|CXCL12|TNFSF11|IL6|TNF|CCL5|CCL3|VEGFA	1345	1558|1534|1484|1431|1542|1580|1447|1610|1421|1355|1639|1432|1509|1380|1620|1531|1614|1599|1649|1445|1383|1645|1452|1573|1633|1642	1.04E-23		hsa05323	2.127572413	0
135	26	KEGG Pathways		Apoptosis	4.55E-18	TNFRSF1A|MAPK1|GZMB|NFKBIA|TNFRSF10A|NFKB1|CTSC|TNFSF10|TP53|ATM|BAX|FADD|FOS|CYCS|CASP3|CFLAR|FAS|PARP1|FASLG|NGF|BAK1|MAPK8|BCL2|TNF|DDIT3|AKT1	1345	1554|1602|1539|1498|1535|1457|1582|1402|1629|1418|1566|1507|1509|1635|1562|1583|1386|1532|1378|1659|1430|1465|1567|1452|1503|1504	3.04E-19		hsa04210	1.73419886	0
317	26	KEGG Pathways		Human papillomavirus infection	1.45E-10	TNFRSF1A|MAPK1|NFKB1|IRF1|THBS1|EGF|RB1|TP53|EGFR|IFNA1|ATM|BAX|TLR3|FADD|CASP3|E2F1|FAS|STAT1|FASLG|BAK1|HLA-C|TNF|AKT1|IRF3|VEGFA|CREB3L1	1345	1554|1602|1457|1481|1448|1520|1591|1629|1389|1472|1418|1566|1563|1507|1562|1363|1386|1381|1378|1430|1425|1452|1504|1497|1642|1387	2.73E-11		hsa05165	0.9838632	0
93	25	KEGG Pathways		NF-kappa B signaling pathway	3.61E-20	TNFRSF1A|NFKBIA|NFKB1|CCL21|IL1B|ICAM1|ATM|TNFRSF13C|VCAM1|PRKCB|CXCL8|CFLAR|PARP1|BCL10|CD40LG|CD40|TLR4|TNFSF13B|CXCL12|BCL2|TNFSF11|TNF|MYD88|TNFSF14|CCL4	1345	1554|1498|1457|1519|1580|1447|1418|1628|1650|1572|1380|1583|1532|1660|1453|1612|1599|1649|1445|1567|1383|1452|1464|1396|1631	1.42E-21		hsa04064	1.94424928	0
94	25	KEGG Pathways		Hematopoietic cell lineage	4.10E-20	CD4|CD22|THPO|CD38|IL4|IL5|EPO|IL1B|FCER2|KIT|CSF2|CD3D|CD34|HLA-DRB1|CR1|CR2|IL6R|FCGR1A|CD2|IL2RA|IL6|CD8A|TNF|MS4A1|CD19	1345	1514|1527|1356|1547|1420|1405|1488|1580|1552|1556|1355|1601|1592|1614|1586|1565|1568|1440|1496|1559|1645|1368|1452|1441|1647	1.77E-21		hsa04640	1.938721614	0
108	25	KEGG Pathways		TNF signaling pathway	5.43E-19	TNFRSF1A|MAPK1|NFKBIA|CCL2|NFKB1|IL1B|ICAM1|VCAM1|IL15|CSF2|MMP3|FADD|CXCL10|FOS|CASP3|CFLAR|FAS|MMP9|TNFRSF1B|MAPK8|IL6|TNF|AKT1|CCL5|CREB3L1	1345	1554|1602|1498|1534|1457|1580|1447|1650|1421|1355|1639|1507|1476|1509|1562|1583|1386|1489|1478|1465|1645|1452|1504|1573|1387	3.20E-20		hsa04668	1.826520017	0
92	24	KEGG Pathways		IL-17 signaling pathway	3.32E-19	MAPK1|NFKBIA|CCL17|CCL2|NFKB1|IFNG|IL4|IL5|IL1B|CSF2|MMP3|FADD|CCL11|CXCL10|FOS|CXCL8|CASP3|IL17A|S100A8|TRAF3IP2|MMP9|MAPK8|IL6|TNF	1345	1602|1498|1459|1534|1457|1431|1420|1405|1580|1355|1639|1507|1460|1476|1509|1380|1562|1531|1485|1438|1489|1465|1645|1452	1.70E-20		hsa04657	1.847886192	0
133	24	KEGG Pathways		Measles	3.08E-16	NFKBIA|TNFRSF10A|NFKB1|IL2|IFNG|IL4|TNFSF10|TLR2|IL1B|STAT3|TP53|IFNA1|CD3D|CD46|CD28|FAS|STAT1|FASLG|TLR4|IL2RA|IL6|MYD88|AKT1|IRF3	1345	1498|1535|1457|1590|1431|1420|1402|1542|1580|1623|1629|1472|1601|1617|1620|1386|1381|1378|1599|1559|1645|1464|1504|1497	2.79E-17		hsa05162	1.551144928	0
160	24	KEGG Pathways		Jak-STAT signaling pathway	1.08E-14	THPO|IL2|IL23A|IFNG|IL4|IL5|EPO|STAT3|EGF|EGFR|IFNA1|IL15|CSF2|PRL|LEP|IL23R|STAT1|IL6R|IL2RA|STAT4|BCL2|IL6|IL10|AKT1	1345	1356|1590|1484|1431|1420|1405|1488|1623|1520|1389|1472|1421|1355|1377|1374|1429|1381|1568|1559|1537|1567|1645|1390|1504	1.15E-15		hsa04630	1.396657624	0
98	23	KEGG Pathways		AGE-RAGE signaling pathway in diabetic complications	1.16E-17	MAPK1|MMP2|TGFB1|CCL2|NFKB1|IL1B|STAT3|ICAM1|BAX|VCAM1|NOS3|PRKCB|CXCL8|CASP3|F3|STAT1|MAPK8|BCL2|IL6|TNF|PRKCA|AKT1|VEGFA	1345	1602|1584|1558|1534|1457|1580|1623|1447|1566|1650|1454|1572|1380|1562|1544|1381|1465|1567|1645|1452|1482|1504|1642	8.24E-19		hsa04933	1.693554201	0
109	23	KEGG Pathways		Toxoplasmosis	8.10E-17	TNFRSF1A|MAPK1|NFKBIA|TGFB1|NFKB1|IFNG|TLR2|STAT3|CCR5|CYCS|CASP3|NOS2|HLA-DRB1|STAT1|CD40LG|CD40|TLR4|MAPK8|BCL2|TNF|MYD88|IL10|AKT1	1345	1554|1602|1498|1558|1457|1431|1542|1623|1643|1635|1562|1634|1614|1381|1453|1612|1599|1465|1567|1452|1464|1390|1504	6.38E-18		hsa05145	1.609151498	0
195	23	KEGG Pathways		Proteoglycans in cancer	3.23E-12	MAPK1|MMP2|TGFB1|HGF|TWIST1|TLR2|THBS1|STAT3|TP53|EGFR|PRKCB|CASP3|FAS|FASLG|MMP9|TLR4|HSPG2|TNF|ESR1|PRKCA|FLNB|AKT1|VEGFA	1345	1602|1584|1558|1644|1491|1542|1448|1623|1629|1389|1572|1562|1386|1378|1489|1599|1493|1452|1654|1482|1403|1504|1642	4.58E-13		hsa05205	1.149079748	0
102	22	KEGG Pathways		Th17 cell differentiation	2.62E-16	CD4|MAPK1|NFKBIA|TGFB1|NFKB1|IL2|IL23A|IFNG|IL4|IL1B|STAT3|CD3D|FOS|IL23R|IL17A|HLA-DRB1|STAT1|IL6R|FOXP3|IL2RA|MAPK8|IL6	1345	1514|1602|1498|1558|1457|1590|1484|1431|1420|1580|1623|1601|1509|1429|1531|1614|1381|1568|1577|1559|1465|1645	2.27E-17		hsa04659	1.558169871	0
194	22	KEGG Pathways		Epstein-Barr virus infection	1.89E-11	NFKBIA|CD38|NFKB1|IFNG|FCER2|STAT3|ICAM1|RB1|TP53|PSMD2|HLA-DRB1|CR2|CD58|CD40|HLA-C|MAPK8|BCL2|IL10|CD19|VIM|AKT1|IRF3	1345	1498|1547|1457|1431|1552|1623|1447|1591|1629|1618|1614|1565|1397|1612|1425|1465|1567|1390|1647|1469|1504|1497	3.05E-12		hsa05169	1.07235382	0
62	21	KEGG Pathways		Inflammatory bowel disease (IBD)	7.67E-19	TGFB1|NFKB1|IL2|IL23A|IFNG|IL4|IL5|TLR2|IL1B|STAT3|IL18|IL23R|IL17A|HLA-DRB1|STAT1|TLR4|FOXP3|STAT4|IL6|TNF|IL10	1345	1558|1457|1590|1484|1431|1420|1405|1542|1580|1623|1610|1429|1531|1614|1381|1599|1577|1537|1645|1452|1390	4.83E-20		hsa05321	1.811520464	0
99	21	KEGG Pathways		T cell receptor signaling pathway	1.68E-15	CD4|MAPK1|NFKBIA|NFKB1|IL2|IFNG|IL4|IL5|CSF2|CD3D|CTLA4|FOS|ICOS|CD28|BCL10|CD40LG|CD8A|TNF|PTPRC|IL10|AKT1	1345	1514|1602|1498|1457|1590|1431|1420|1405|1355|1601|1432|1509|1499|1620|1660|1453|1368|1452|1594|1390|1504	1.65E-16		hsa04660	1.477469072	0
149	21	KEGG Pathways		Non-alcoholic fatty liver disease (NAFLD)	1.80E-12	TNFRSF1A|TGFB1|NFKB1|IL1B|NDUFB9|BAX|CXCL8|CYCS|CASP3|LEP|ADIPOR1|FAS|FASLG|IL6R|MAPK8|PPARA|IL6|ADIPOQ|TNF|DDIT3|AKT1	1345	1554|1558|1457|1580|1401|1566|1380|1635|1562|1374|1621|1386|1378|1568|1465|1540|1645|1382|1452|1503|1504	2.20E-13		hsa04932	1.174472749	0
155	21	KEGG Pathways		Necroptosis	3.18E-12	TNFRSF1A|TNFRSF10A|IFNG|TNFSF10|IL1B|STAT3|IFNA1|BAX|TLR3|FADD|CFLAR|HMGB1|FAS|STAT1|PARP1|FASLG|TLR4|STAT4|MAPK8|BCL2|TNF	1345	1554|1535|1431|1402|1580|1623|1472|1566|1563|1507|1583|1624|1386|1381|1532|1378|1599|1537|1465|1567|1452	4.38E-13		hsa04217	1.149757288	0
47	20	KEGG Pathways		Malaria	2.05E-19	TGFB1|HGF|CCL2|IFNG|TLR2|THBS1|IL1B|SELP|ICAM1|IL18|VCAM1|CXCL8|CR1|CD40LG|CD40|TLR4|IL6|TNF|MYD88|IL10	1345	1558|1644|1534|1431|1542|1448|1580|1625|1447|1610|1650|1380|1586|1453|1612|1599|1645|1452|1464|1390	9.71E-21		hsa05144	1.868824614	0
133	20	KEGG Pathways		Fluid shear stress and atherosclerosis	2.10E-12	TNFRSF1A|MMP2|CCL2|NFKB1|IFNG|IL1B|ICAM1|TP53|VCAM1|NOS3|FOS|SUMO4|MMP9|ASS1|TXN|MAPK8|BCL2|TNF|AKT1|VEGFA	1345	1554|1584|1534|1457|1431|1580|1447|1629|1650|1454|1509|1375|1489|1605|1598|1465|1567|1452|1504|1642	2.81E-13		hsa05418	1.167778071	0
166	20	KEGG Pathways		NOD-like receptor signaling pathway	6.34E-11	MAPK1|NFKBIA|MEFV|CCL2|NFKB1|IL1B|IFNA1|IL18|FADD|CXCL8|STAT1|TLR4|TXN|MAPK8|BCL2|IL6|TNF|MYD88|IRF3|CCL5	1345	1602|1498|1439|1534|1457|1580|1472|1610|1507|1380|1381|1599|1598|1465|1567|1645|1452|1464|1497|1573	1.12E-11		hsa04621	1.019791074	0
70	19	KEGG Pathways		Leishmaniasis	1.01E-15	MAPK1|NFKBIA|TGFB1|NFKB1|IFNG|IL4|TLR2|IL1B|PRKCB|FOS|NOS2|HLA-DRB1|STAT1|CR1|FCGR1A|TLR4|TNF|MYD88|IL10	1345	1602|1498|1558|1457|1431|1420|1542|1580|1572|1509|1634|1614|1381|1586|1440|1599|1452|1464|1390	9.50E-17		hsa05140	1.499567863	0
139	19	KEGG Pathways		Cell adhesion molecules (CAMs)	3.08E-11	CD4|CD22|SELL|CDH1|SELP|ICAM1|VCAM1|CTLA4|CD34|ICOS|CD28|HLA-DRB1|CD2|CD58|CD40LG|CD40|HLA-C|CD8A|PTPRC	1345	1514|1527|1500|1373|1625|1447|1650|1432|1592|1499|1620|1614|1496|1397|1453|1612|1425|1368|1594	5.09E-12		hsa04514	1.051144928	0
44	18	KEGG Pathways		Intestinal immune network for IgA production	2.04E-17	TGFB1|IL2|AICDA|IL4|IL5|TNFRSF13B|TNFRSF13C|IL15|ICOS|CD28|HLA-DRB1|CD40LG|CD40|TNFSF13B|CXCL12|IL6|CXCR4|IL10	1345	1558|1590|1655|1420|1405|1385|1628|1421|1499|1620|1614|1453|1612|1649|1445|1645|1646|1390	1.53E-18		hsa04672	1.669036983	0
98	18	KEGG Pathways		HIF-1 signaling pathway	1.80E-12	MAPK1|TIMP1|NFKB1|IFNG|EPO|STAT3|EGF|EGFR|NOS3|PRKCB|NOS2|IL6R|TLR4|BCL2|IL6|PRKCA|AKT1|VEGFA	1345	1602|1444|1457|1431|1488|1623|1520|1389|1454|1572|1634|1568|1599|1567|1645|1482|1504|1642	2.19E-13		hsa04066	1.174472749	0
131	18	KEGG Pathways		Hepatitis C	9.56E-11	TNFRSF1A|MAPK1|NFKBIA|NFKB1|IRF1|STAT3|EGF|TP53|EGFR|IFNA1|TLR3|CXCL8|STAT1|MAPK8|PPARA|TNF|AKT1|IRF3	1345	1554|1602|1498|1457|1481|1623|1520|1629|1389|1472|1563|1380|1381|1465|1540|1452|1504|1497	1.73E-11		hsa05160	1.001954211	0
124	17	KEGG Pathways		Natural killer cell mediated cytotoxicity	3.35E-10	MAPK1|GZMB|TNFRSF10A|IFNG|TNFSF10|ICAM1|IFNA1|CSF2|PRKCB|CASP3|FAS|FASLG|CD244|HLA-C|TNF|PRKCA|MICA	1345	1602|1539|1535|1431|1402|1447|1472|1355|1572|1562|1386|1378|1536|1425|1452|1482|1636	6.60E-11		hsa04650	0.947495519	0
84	16	KEGG Pathways		Salmonella infection	1.89E-11	MAPK1|NFKB1|IFNG|IL1B|IL18|CSF2|FOS|CXCL8|NOS2|TLR4|MAPK8|IL6|MYD88|FLNB|CCL3|CCL4	1345	1602|1457|1431|1580|1610|1355|1509|1380|1634|1599|1465|1645|1464|1403|1633|1631	2.98E-12		hsa05132	1.07235382	0
130	16	KEGG Pathways		Relaxin signaling pathway	4.69E-09	MAPK1|NFKBIA|MMP2|TGFB1|NFKB1|EGFR|NOS3|FOS|NOS2|MMP9|MAPK8|PRKCA|AKT1|NOS1|VEGFA|CREB3L1	1345	1602|1498|1584|1558|1457|1389|1454|1509|1634|1489|1465|1482|1504|1501|1642|1387	1.02E-09		hsa04926	0.832882716	0
149	16	KEGG Pathways		MicroRNAs in cancer	2.39E-08	MAPK1|NFKB1|THBS1|STAT3|TP53|EGFR|ATM|PRKCB|CASP3|E2F1|MMP9|BAK1|BCL2|PRKCA|VIM|VEGFA	1345	1602|1457|1448|1623|1629|1389|1418|1572|1562|1363|1489|1430|1567|1482|1469|1642	6.12E-09		hsa05206	0.76216021	0
228	16	KEGG Pathways		Ras signaling pathway	4.25E-06	MAPK1|HGF|NFKB1|FGF10|EGF|FGF7|EGFR|KIT|PRKCB|FASLG|NGF|MAPK8|PRKCA|BDNF|AKT1|VEGFA	1345	1602|1644|1457|1653|1520|1414|1389|1556|1572|1378|1659|1465|1482|1379|1504|1642	1.37E-06		hsa04014	0.537161107	0
34	15	KEGG Pathways		African trypanosomiasis	4.64E-15	IFNG|APOA1|IL1B|ICAM1|IL18|VCAM1|PRKCB|FAS|FASLG|IL6|TNF|MYD88|PRKCA|IL10|IDO1	1345	1431|1521|1580|1447|1610|1650|1572|1386|1378|1645|1452|1464|1482|1390|1579	4.75E-16		hsa05143	1.433348202	0
74	15	KEGG Pathways		Pancreatic cancer	3.90E-11	MAPK1|TGFB1|NFKB1|STAT3|EGF|RB1|TP53|EGFR|BAX|E2F1|STAT1|BAK1|MAPK8|AKT1|VEGFA	1345	1602|1558|1457|1623|1520|1591|1629|1389|1566|1363|1381|1430|1465|1504|1642	6.61E-12		hsa05212	1.040893539	0
88	15	KEGG Pathways		Th1 and Th2 cell differentiation	3.02E-10	CD4|MAPK1|NFKBIA|NFKB1|IL2|IFNG|IL4|IL5|CD3D|FOS|HLA-DRB1|STAT1|IL2RA|STAT4|MAPK8	1345	1514|1602|1498|1457|1590|1431|1420|1405|1601|1509|1614|1381|1559|1537|1465	5.82E-11		hsa04658	0.951999306	0
94	15	KEGG Pathways		Amoebiasis	6.51E-10	TGFB1|NFKB1|IFNG|TLR2|IL1B|CSF2|PRKCB|CXCL8|CASP3|NOS2|TLR4|IL6|TNF|PRKCA|IL10	1345	1558|1457|1431|1542|1580|1355|1572|1380|1562|1634|1599|1645|1452|1482|1390	1.33E-10		hsa05146	0.918641901	0
124	15	KEGG Pathways		Osteoclast differentiation	1.73E-08	TNFRSF1A|MAPK1|NFKBIA|TGFB1|NFKB1|IFNG|IL1B|FOS|CALCR|STAT1|FCGR1A|MAPK8|TNFSF11|TNF|AKT1	1345	1554|1602|1498|1558|1457|1431|1580|1509|1615|1381|1440|1465|1383|1452|1504	4.23E-09		hsa04380	0.77619539	0
147	15	KEGG Pathways		Gastric cancer	1.30E-07	MAPK1|TGFB1|HGF|CDH1|FGF10|EGF|RB1|FGF7|TP53|EGFR|BAX|E2F1|BAK1|BCL2|AKT1	1345	1602|1558|1644|1373|1653|1520|1591|1414|1629|1389|1566|1363|1430|1567|1504	3.43E-08		hsa05226	0.688605665	0
147	15	KEGG Pathways		Breast cancer	1.30E-07	MAPK1|FGF10|EGF|RB1|FGF7|TP53|EGFR|KIT|BAX|FOS|E2F1|BAK1|TNFSF11|ESR1|AKT1	1345	1602|1653|1520|1591|1414|1629|1389|1556|1566|1509|1363|1430|1383|1654|1504	3.43E-08		hsa05224	0.688605665	0
169	15	KEGG Pathways		Transcriptional misregulation in cancer	6.19E-07	GZMB|MPO|NFKB1|TP53|ATM|BAX|CSF2|MMP3|CXCL8|FCGR1A|CD40|MMP9|BAK1|IL6|DDIT3	1345	1539|1513|1457|1629|1418|1566|1355|1639|1380|1440|1612|1489|1430|1645|1503	1.85E-07		hsa05202	0.620830935	0
183	15	KEGG Pathways		Viral carcinogenesis	1.56E-06	MAPK1|NFKBIA|NFKB1|STAT3|RB1|TP53|CCR5|BAX|CASP3|CCR8|CCR4|BAK1|HLA-C|IRF3|CREB3L1	1345	1602|1498|1457|1623|1591|1629|1643|1566|1562|1477|1516|1430|1425|1497|1387	4.79E-07		hsa05203	0.58068754	0
203	15	KEGG Pathways		Rap1 signaling pathway	4.95E-06	MAPK1|HGF|THBS1|CDH1|FGF10|EGF|FGF7|EGFR|KIT|PRKCB|NGF|KRIT1|PRKCA|AKT1|VEGFA	1345	1602|1644|1448|1373|1653|1520|1414|1389|1556|1572|1659|1357|1482|1504|1642	1.62E-06		hsa04015	0.53053948	0
35	14	KEGG Pathways		Allograft rejection	1.24E-13	GZMB|IL2|IFNG|IL4|IL5|CD28|FAS|HLA-DRB1|FASLG|CD40LG|CD40|HLA-C|TNF|IL10	1345	1539|1590|1431|1420|1405|1620|1386|1614|1378|1453|1612|1425|1452|1390	1.36E-14		hsa05330	1.290657831	0
54	14	KEGG Pathways		Legionellosis	1.24E-11	NFKBIA|NFKB1|TLR2|IL1B|IL18|CXCL8|CYCS|CASP3|CR1|TLR4|HSPD1|IL6|TNF|MYD88	1345	1498|1457|1542|1580|1610|1380|1635|1562|1586|1599|1506|1645|1452|1464	1.91E-12		hsa05134	1.090657831	0
95	14	KEGG Pathways		Endocrine resistance	6.39E-09	MAPK1|MMP2|RB1|TP53|EGFR|BAX|FOS|E2F1|CYP2D6|MMP9|MAPK8|BCL2|ESR1|AKT1	1345	1602|1584|1591|1629|1389|1566|1509|1363|1451|1489|1465|1567|1654|1504	1.41E-09		hsa01522	0.819449914	0
72	13	KEGG Pathways		Melanoma	2.84E-09	MAPK1|HGF|CDH1|FGF10|EGF|RB1|FGF7|TP53|EGFR|BAX|E2F1|BAK1|AKT1	1345	1602|1644|1373|1653|1520|1591|1414|1629|1389|1566|1363|1430|1504	6.04E-10		hsa05218	0.854668166	0
78	13	KEGG Pathways		EGFR tyrosine kinase inhibitor resistance	6.43E-09	MAPK1|HGF|STAT3|EGF|EGFR|BAX|PRKCB|IL6R|BCL2|IL6|PRKCA|AKT1|VEGFA	1345	1602|1644|1623|1520|1389|1566|1572|1568|1567|1645|1482|1504|1642	1.44E-09		hsa01521	0.819178903	0
85	13	KEGG Pathways		Colorectal cancer	1.56E-08	MAPK1|TGFB1|EGF|TP53|EGFR|BAX|FOS|CYCS|CASP3|BAK1|MAPK8|BCL2|AKT1	1345	1602|1558|1520|1629|1389|1566|1509|1635|1562|1430|1465|1567|1504	3.67E-09		hsa05210	0.78068754	0
97	13	KEGG Pathways		Prostate cancer	5.91E-08	MAPK1|NFKBIA|NFKB1|EGF|RB1|TP53|EGFR|MMP3|E2F1|MMP9|BCL2|AKT1|CREB3L1	1345	1602|1498|1457|1520|1591|1629|1389|1639|1363|1489|1567|1504|1387	1.54E-08		hsa05215	0.722841252	0
107	13	KEGG Pathways		Insulin resistance	1.58E-07	TNFRSF1A|NFKBIA|NFKB1|STAT3|NOS3|PRKCB|OGT|MAPK8|PPARA|IL6|TNF|AKT1|CREB3L1	1345	1554|1498|1457|1623|1454|1572|1435|1465|1540|1645|1452|1504|1387	4.42E-08		hsa04931	0.680134291	0
130	13	KEGG Pathways		FoxO signaling pathway	1.16E-06	MAPK1|TGFB1|CAT|TNFSF10|STAT3|EGF|EGFR|ATM|FASLG|MAPK8|IL6|IL10|AKT1	1345	1602|1558|1490|1402|1623|1520|1389|1418|1378|1465|1645|1390|1504	3.52E-07		hsa04068	0.593554201	0
37	12	KEGG Pathways		Primary immunodeficiency	4.77E-11	CD4|CD79A|AICDA|TNFRSF13B|TNFRSF13C|CD3D|ICOS|CD40LG|CD40|CD8A|PTPRC|CD19	1345	1514|1661|1655|1385|1628|1601|1499|1453|1612|1368|1594|1647	8.26E-12		hsa05340	1.032148162	0
41	12	KEGG Pathways		Bladder cancer	1.22E-10	MAPK1|MMP2|THBS1|CDH1|EGF|RB1|TP53|EGFR|CXCL8|E2F1|MMP9|VEGFA	1345	1602|1584|1448|1373|1520|1591|1629|1389|1380|1363|1489|1642	2.26E-11		hsa05219	0.991364017	0
66	12	KEGG Pathways		Non-small cell lung cancer	1.12E-08	MAPK1|STAT3|EGF|RB1|TP53|EGFR|BAX|PRKCB|E2F1|BAK1|PRKCA|AKT1	1345	1602|1623|1520|1591|1629|1389|1566|1572|1363|1430|1482|1504	2.61E-09		hsa05223	0.795078198	0
69	12	KEGG Pathways		Adipocytokine signaling pathway	1.70E-08	TNFRSF1A|NFKBIA|NFKB1|STAT3|LEP|ADIPOR1|TNFRSF1B|MAPK8|PPARA|ADIPOQ|TNF|AKT1	1345	1554|1498|1457|1623|1374|1621|1478|1465|1540|1382|1452|1504	4.07E-09		hsa04920	0.776955108	0
70	12	KEGG Pathways		Platinum drug resistance	1.90E-08	MAPK1|TP53|ATM|BAX|FADD|CYCS|CASP3|FAS|FASLG|BAK1|BCL2|AKT1	1345	1602|1629|1418|1566|1507|1635|1562|1386|1378|1430|1567|1504	4.70E-09		hsa01524	0.77212464	0
71	12	KEGG Pathways		B cell receptor signaling pathway	2.15E-08	CD22|MAPK1|NFKBIA|CD79A|NFKB1|PRKCB|FOS|CR2|BCL10|CD79B|CD19|AKT1	1345	1527|1602|1498|1661|1457|1572|1509|1565|1660|1450|1647|1504	5.42E-09		hsa04662	0.766756154	0
92	12	KEGG Pathways		Small cell lung cancer	2.52E-07	NFKBIA|NFKB1|RB1|TP53|BAX|CYCS|CASP3|NOS2|E2F1|BAK1|BCL2|AKT1	1345	1498|1457|1591|1629|1566|1635|1562|1634|1363|1430|1567|1504	7.25E-08		hsa05222	0.659859946	0
116	12	KEGG Pathways		Sphingolipid signaling pathway	2.27E-06	TNFRSF1A|MAPK1|NFKB1|TP53|BAX|NOS3|PRKCB|MAPK8|BCL2|TNF|PRKCA|AKT1	1345	1554|1602|1457|1629|1566|1454|1572|1465|1567|1452|1482|1504	7.16E-07		hsa04071	0.564397414	0
156	12	KEGG Pathways		Cellular senescence	3.47E-05	MAPK1|TGFB1|NFKB1|RB1|TP53|ATM|CXCL8|E2F1|TRAF3IP2|HLA-C|IL6|AKT1	1345	1602|1558|1457|1591|1629|1418|1380|1363|1438|1425|1645|1504	1.23E-05		hsa04218	0.445967053	0
163	12	KEGG Pathways		Hepatocellular carcinoma	5.14E-05	MAPK1|TGFB1|HGF|RB1|TP53|EGFR|BAX|PRKCB|E2F1|BAK1|PRKCA|AKT1	1345	1602|1558|1644|1591|1629|1389|1566|1572|1363|1430|1482|1504	1.85E-05		hsa05225	0.428903688	0
36	11	KEGG Pathways		Graft-versus-host disease	5.29E-10	GZMB|IL2|IFNG|IL1B|CD28|FAS|HLA-DRB1|FASLG|HLA-C|IL6|TNF	1345	1539|1590|1431|1580|1620|1386|1614|1378|1425|1645|1452	1.06E-10		hsa05332	0.927654433	0
40	11	KEGG Pathways		Type I diabetes mellitus	1.32E-09	GZMB|IL2|IFNG|IL1B|CD28|FAS|HLA-DRB1|FASLG|HLA-C|HSPD1|TNF	1345	1539|1590|1431|1580|1620|1386|1614|1378|1425|1506|1452	2.75E-10		hsa04940	0.887942607	0
50	11	KEGG Pathways		Amyotrophic lateral sclerosis (ALS)	9.22E-09	TNFRSF1A|CAT|TP53|SOD1|BAX|CYCS|CASP3|TNFRSF1B|BCL2|TNF|NOS1	1345	1554|1490|1629|1468|1566|1635|1562|1478|1567|1452|1501	2.10E-09		hsa05014	0.803526908	0
68	11	KEGG Pathways		Glioma	1.31E-07	MAPK1|EGF|RB1|TP53|EGFR|BAX|PRKCB|E2F1|BAK1|PRKCA|AKT1	1345	1602|1520|1591|1629|1389|1566|1572|1363|1430|1482|1504	3.55E-08		hsa05214	0.68827287	0
69	11	KEGG Pathways		Prolactin signaling pathway	1.47E-07	MAPK1|NFKB1|IRF1|STAT3|PRL|FOS|STAT1|MAPK8|TNFSF11|ESR1|AKT1	1345	1602|1457|1481|1623|1377|1509|1381|1465|1383|1654|1504	4.06E-08		hsa04917	0.683268267	0
116	11	KEGG Pathways		Neurotrophin signaling pathway	1.32E-05	MAPK1|NFKBIA|NFKB1|TP53|BAX|FASLG|NGF|MAPK8|BCL2|BDNF|AKT1	1345	1602|1498|1457|1629|1566|1378|1659|1465|1567|1379|1504	4.54E-06		hsa04722	0.487942607	0
145	11	KEGG Pathways		Phagosome	8.36E-05	MPO|TLR2|THBS1|CALR|HLA-DRB1|FCGR1A|SFTPD|MBL2|TLR4|HLA-C|NOS1	1345	1513|1542|1448|1581|1614|1440|1651|1571|1599|1425|1501	3.19E-05		hsa04145	0.407779372	0
62	10	KEGG Pathways		Cytosolic DNA-sensing pathway	5.21E-07	NFKBIA|NFKB1|IL1B|IFNA1|IL18|CXCL10|IL6|IRF3|CCL5|CCL4	1345	1498|1457|1580|1472|1610|1476|1645|1497|1573|1631	1.54E-07		hsa04623	0.628316228	0
76	10	KEGG Pathways		Chronic myeloid leukemia	2.63E-06	MAPK1|NFKBIA|TGFB1|NFKB1|RB1|TP53|BAX|E2F1|BAK1|AKT1	1345	1602|1498|1558|1457|1591|1629|1566|1363|1430|1504	8.40E-07		hsa05220	0.558004425	0
94	10	KEGG Pathways		Systemic lupus erythematosus	1.40E-05	IFNG|TRIM21|CD28|HLA-DRB1|FCGR1A|CD40LG|CD40|SSB|TNF|IL10	1345	1431|1365|1620|1614|1440|1453|1612|1574|1452|1390	4.85E-06		hsa05322	0.485387196	0
133	10	KEGG Pathways		Estrogen signaling pathway	2.00E-04	MAPK1|MMP2|EGFR|NOS3|FOS|MMP9|BCL2|ESR1|AKT1|CREB3L1	1345	1602|1584|1389|1454|1509|1489|1567|1654|1504|1387	7.81E-05		hsa04915	0.369897	0
56	9	KEGG Pathways		Viral myocarditis	2.15E-06	SGCA|ICAM1|CYCS|CASP3|CD28|HLA-DRB1|CD40LG|CD40|HLA-C	1345	1587|1447|1635|1562|1620|1614|1453|1612|1425	6.67E-07		hsa05416	0.566756154	0
66	9	KEGG Pathways		Epithelial cell signaling in Helicobacter pylori infection	6.92E-06	NFKBIA|NFKB1|EGFR|CXCR1|CXCL8|CASP3|CXCR2|MAPK8|CCL5	1345	1498|1457|1389|1399|1380|1562|1656|1465|1573	2.29E-06		hsa05120	0.515989391	0
67	9	KEGG Pathways		Fc epsilon RI signaling pathway	7.66E-06	MAPK1|IL4|IL5|CSF2|MAPK8|TNF|PRKCA|AKT1|ALOX5AP	1345	1602|1420|1405|1355|1465|1452|1482|1504|1364	2.56E-06		hsa04664	0.511577123	0
70	9	KEGG Pathways		RIG-I-like receptor signaling pathway	1.05E-05	NFKBIA|NFKB1|IFNA1|FADD|CXCL10|CXCL8|MAPK8|TNF|IRF3	1345	1498|1457|1472|1507|1476|1380|1465|1452|1497	3.56E-06		hsa04622	0.49788107	0
28	8	KEGG Pathways		Asthma	2.17E-07	IL4|IL5|CCL11|HLA-DRB1|CD40LG|CD40|TNF|IL10	1345	1420|1405|1460|1614|1453|1612|1452|1390	6.15E-08		hsa05310	0.666354027	0
31	8	KEGG Pathways		Apoptosis - multiple species	4.12E-07	TNFRSF1A|BAX|FADD|CYCS|CASP3|BAK1|MAPK8|BCL2	1345	1554|1566|1507|1635|1562|1430|1465|1567	1.20E-07		hsa04215	0.638510278	0
58	8	KEGG Pathways		Endometrial cancer	2.23E-05	MAPK1|CDH1|EGF|TP53|EGFR|BAX|BAK1|AKT1	1345	1602|1373|1520|1629|1389|1566|1430|1504	7.81E-06		hsa05213	0.465169514	0
66	8	KEGG Pathways		Acute myeloid leukemia	5.14E-05	MAPK1|MPO|NFKB1|STAT3|KIT|CSF2|FCGR1A|AKT1	1345	1602|1513|1457|1623|1556|1355|1440|1504	1.84E-05		hsa05221	0.428903688	0
66	8	KEGG Pathways		Antigen processing and presentation	5.14E-05	CD4|IFNG|CALR|HLA-DRB1|HLA-C|CD8A|TNF|B2M	1345	1514|1431|1581|1614|1425|1368|1452|1529	1.84E-05		hsa04612	0.428903688	0
31	6	KEGG Pathways		Antifolate resistance	5.37E-05	NFKB1|ABCG2|IL1B|MTHFR|IL6|TNF	1345	1457|1575|1580|1442|1645|1452	2.01E-05		hsa01523	0.427002571	0
33	6	KEGG Pathways		Prion diseases	7.27E-05	MAPK1|IL1B|SOD1|BAX|IL6|CCL5	1345	1602|1580|1468|1566|1645|1573	2.75E-05		hsa05020	0.413846559	0
37	6	KEGG Pathways		Thyroid cancer	1.30E-04	MAPK1|CDH1|TP53|BAX|TPR|BAK1	1345	1602|1373|1629|1566|1394|1430	4.88E-05		hsa05216	0.388605665	0
