# Supplementary material for: A Computational Text Mining-Guided Meta-Analysis Approach to Identify Potential Xerostomia Drug Targets
Source: J Clin Med. 2022 Mar 5;11(5):1442. doi: 10.3390/jcm11051442 (PMC8911392; doi:10.3390/jcm11051442)
Supplement: Supplementary file 1 [file jcm-11-01442-s001.zip › Data File S3 GO overrepresented Biological Processes.csv]

adjustedPValue_intersection2	AverageShortestPathLength	BetweennessCentrality	ClosenessCentrality	ClusteringCoefficient	Degree	description_intersection2	Eccentricity	IsSingleNode	KEGG_hsa	N_intersection2	name	NeighborhoodConnectivity	nn_intersection2	nodeFillColor_intersection2	nodeFontSize_intersection2	nodeSize_intersection2	nodeType_intersection2	NumberOfDirectedEdges	NumberOfUndirectedEdges	PartnerOfMultiEdgedNodePairs	pValue_intersection2	Radiality	selected	SelfLoops	shared name	Stress	TopologicalCoefficient	X_intersection2	xx_intersection2
2.61E-29	5.356410256	0.088027239	0.186692197	0	6	immune system process	10	FALSE		14301	2376	5.166666667	948	28.58315995	14	12.489996	ellipse	0	6	0	1.45E-32	0.688827839	FALSE	0	2376	53428	0.173611111	58	39
4.16E-22	8.133333333	0.003671094	0.12295082	0	4	inflammatory response	13	FALSE		14301	6954	2.25	315	21.38072923	14	9.797958971	ellipse	0	4	0	4.62E-25	0.49047619	FALSE	0	6954	7302	0.416666667	58	24
1.94E-20	7.305128205	0.002006551	0.136890137	0	2	defense response	12	FALSE		14301	6952	3.5	620	19.71169463	14	10.58300524	ellipse	0	2	0	3.24E-23	0.5496337	FALSE	0	6952	3598	0.625	58	28
1.17E-19	6.328205128	0.013882935	0.15802269	0	3	response to stress	11	FALSE		14301	6950	4.666666667	1773	18.93123752	14	12.489996	ellipse	0	3	0	2.60E-22	0.619413919	FALSE	0	6950	11314	0.366666667	58	39
1.51E-19	7.305128205	0.002006551	0.136890137	0	2	response to wounding	12	FALSE		14301	9611	3.5	541	18.82145929	14	10.19803903	ellipse	0	2	0	4.19E-22	0.5496337	FALSE	0	9611	3598	0.625	58	26
1.66E-19	6.184615385	0.043344771	0.161691542	0	5	immune response	11	FALSE		14301	6955	4.6	619	18.77869194	14	10.39230485	ellipse	0	5	0	6.47E-22	0.62967033	FALSE	0	6955	36582	0.211764706	58	27
1.66E-19	4.676923077	0.06043872	0.213815789	0	6	regulation of immune system process	12	FALSE		14301	2682	6	424	18.77869194	14	9.797958971	ellipse	0	6	0	5.67E-22	0.737362637	FALSE	0	2682	74572	0.217391304	58	24
4.81E-19	6.369230769	0.005201925	0.157004831	0	4	taxis	11	FALSE		14301	42330	2.5	169	18.31826493	14	8.485281374	ellipse	0	4	0	2.40E-21	0.616483516	FALSE	0	42330	5362	0.25	58	18
4.81E-19	7.235897436	0.001671328	0.138199858	0	3	chemotaxis	12	FALSE		14301	6935	4	169	18.31826493	14	8.485281374	ellipse	0	3	0	2.40E-21	0.554578755	FALSE	0	6935	3538	0.375	58	18
1.17E-17	4.433333333	0.092514179	0.22556391	0	9	positive regulation of biological process	12	FALSE		14301	48518	6.222222222	2208	16.93138237	14	12.64911064	ellipse	0	9	0	6.51E-20	0.754761905	FALSE	0	48518	119136	0.137426901	58	40
1.34E-17	4.764102564	0.042045798	0.209903122	0	6	regulation of response to stimulus	12	FALSE		14301	48583	5.5	524	16.87158596	14	9.797958971	ellipse	0	6	0	8.21E-20	0.731135531	FALSE	0	48583	30652	0.214285714	58	24
1.69E-17	6.341025641	0.002749925	0.157703195	0	2	behavior	11	FALSE		14301	7610	6	466	16.77092298	14	9.591663047	ellipse	0	2	0	1.13E-19	0.618498168	FALSE	0	7610	2034	0.5	58	23
2.39E-17	6.292307692	0.010917085	0.158924205	0	4	response to chemical stimulus	11	FALSE		14301	42221	4.75	1464	16.62250941	14	11.66190379	ellipse	0	4	0	1.72E-19	0.621978022	FALSE	0	42221	9646	0.288461538	58	34
7.22E-17	7.28974359	4.39E-05	0.137179036	0	2	locomotory behavior	12	FALSE		14301	7626	3	273	16.14116794	14	8.717797887	ellipse	0	2	0	5.62E-19	0.550732601	FALSE	0	7626	18	0.5	58	19
1.02E-16	5.351282051	0.118650819	0.186871107	0	10	response to stimulus	10	FALSE		14301	50896	4	3631	15.99100816	14	13.7113092	ellipse	0	10	0	8.51E-19	0.689194139	FALSE	0	50896	74958	0.111111111	58	47
1.46E-15	5.487179487	0.016469356	0.182242991	0	3	locomotion	10	FALSE		14301	40011	7.333333333	440	14.83566377	14	9.16515139	ellipse	0	3	0	1.30E-17	0.679487179	FALSE	0	40011	12182	0.333333333	58	21
1.17E-14	4.948717949	0.093252859	0.202072539	0	5	regulation of biological quality	9	FALSE		14301	65008	3	1542	13.93028239	14	11.3137085	ellipse	0	5	0	1.11E-16	0.717948718	FALSE	0	65008	124010	0.2	58	32
2.15E-14	5.238461538	0.01999523	0.190895742	0	5	positive regulation of immune system process	13	FALSE		14301	2684	5.2	265	13.66837738	14	8.246211251	ellipse	0	5	0	2.15E-16	0.697252747	FALSE	0	2684	33088	0.2625	58	17
3.16E-14	4.8	0.081405599	0.208333333	0	10	positive regulation of cellular process	13	FALSE		14301	48522	5.5	2004	13.50028251	14	11.83215957	ellipse	0	10	0	3.34E-16	0.728571429	FALSE	0	48522	113166	0.125	58	35
3.52E-14	6.769230769	0.002736328	0.147727273	0	3	regulation of production of molecular mediator of immune response	15	FALSE		14301	2700	3	40	13.45362481	14	6.32455532	ellipse	0	3	0	4.11E-16	0.587912088	FALSE	0	2700	1844	0.333333333	58	10
3.52E-14	5.182051282	0.028544812	0.192973775	0	5	regulation of cell proliferation	13	FALSE		14301	42127	5.2	848	13.45362481	14	10	ellipse	0	5	0	4.02E-16	0.701282051	FALSE	0	42127	38016	0.2625	58	25
6.01E-14	5.553846154	0.023732338	0.180055402	0	5	regulation of immune response	13	FALSE		14301	50776	4	235	13.22140182	14	8	ellipse	0	5	0	7.34E-16	0.674725275	FALSE	0	50776	24726	0.25	58	16
9.51E-14	6.323076923	3.10E-04	0.158150852	0	2	response to external stimulus	11	FALSE		14301	9605	7	551	13.02159358	14	9.16515139	ellipse	0	2	0	1.22E-15	0.61978022	FALSE	0	9605	68	0.5	58	21
1.03E-13	6.092307692	0.029467896	0.164141414	0	6	regulation of lymphocyte activation	14	FALSE		14301	51249	4.333333333	157	12.98725139	14	7.483314774	ellipse	0	6	0	1.37E-15	0.636263736	FALSE	0	51249	51308	0.277777778	58	14
1.38E-13	6.992307692	0.011662316	0.143014301	0	6	regulation of lymphocyte proliferation	15	FALSE		14301	50670	4.166666667	93	12.85964797	14	6.92820323	ellipse	0	6	0	1.92E-15	0.571978022	FALSE	0	50670	27076	0.287878788	58	12
1.52E-13	6.871794872	0.004814797	0.145522388	0	4	regulation of mononuclear cell proliferation	15	FALSE		14301	32944	4	94	12.81866472	14	6.92820323	ellipse	0	4	0	2.19E-15	0.580586081	FALSE	0	32944	12268	0.375	58	12
1.67E-13	6.071794872	0.011984488	0.164695946	0	4	regulation of leukocyte proliferation	14	FALSE		14301	70663	3.75	95	12.7777071	14	6.92820323	ellipse	0	4	0	2.50E-15	0.637728938	FALSE	0	70663	21460	0.392857143	58	12
2.67E-13	8.028205128	0.005208953	0.124560843	0	3	negative regulation of apoptosis	16	FALSE		14301	43066	2.333333333	376	12.57424616	14	8.485281374	ellipse	0	3	0	4.15E-15	0.497985348	FALSE	0	43066	13150	0.444444444	58	18
3.24E-13	7.046153846	0.008249025	0.141921397	0	3	negative regulation of programmed cell death	15	FALSE		14301	43069	3.333333333	381	12.48971789	14	8.485281374	ellipse	0	3	0	5.22E-15	0.568131868	FALSE	0	43069	19974	0.466666667	58	18
4.49E-13	6.079487179	0.010281658	0.164487558	0	3	negative regulation of cell death	14	FALSE		14301	60548	4.666666667	389	12.34773168	14	8.485281374	ellipse	0	3	0	7.48E-15	0.637179487	FALSE	0	60548	21484	0.407407407	58	18
4.93E-13	5.330769231	0.035196541	0.187590188	0	5	regulation of leukocyte activation	13	FALSE		14301	2694	4.8	179	12.30704616	14	7.483314774	ellipse	0	5	0	8.71E-15	0.690659341	FALSE	0	2694	56746	0.292307692	58	14
4.93E-13	6.264102564	0.001793313	0.159639787	0	2	cell activation	11	FALSE		14301	1775	5.5	275	12.30704616	14	8	ellipse	0	2	0	8.77E-15	0.623992674	FALSE	0	1775	784	0.5	58	16
1.18E-12	5.133333333	0.01189676	0.194805195	0	4	regulation of cell activation	13	FALSE		14301	50865	6	191	11.92924784	14	7.483314774	ellipse	0	4	0	2.16E-14	0.704761905	FALSE	0	50865	22474	0.3125	58	14
1.64E-12	6.107692308	0.006324759	0.16372796	0	3	regulation of immunoglobulin production	14	FALSE		14301	2637	4.333333333	24	11.78526968	14	5.656854249	ellipse	0	3	0	3.10E-14	0.635164835	FALSE	0	2637	5392	0.333333333	58	8
2.42E-12	5.253846154	0.053962923	0.19033675	0	9	regulation of cytokine production	13	FALSE		14301	1817	3.444444444	202	11.61642121	14	7.483314774	ellipse	0	9	0	4.70E-14	0.696153846	FALSE	0	1817	38206	0.152777778	58	14
2.48E-12	7.064102564	0.006117924	0.141560799	0	3	regulation of T cell activation	15	FALSE		14301	50863	4.333333333	121	11.60574191	14	6.92820323	ellipse	0	3	0	4.96E-14	0.566849817	FALSE	0	50863	13152	0.476190476	58	12
2.93E-12	7.171794872	0.002948712	0.139435109	0	3	regulation of apoptosis	15	FALSE		14301	42981	3	852	11.5338238	14	9.591663047	ellipse	0	3	0	6.01E-14	0.559157509	FALSE	0	42981	7754	0.5	58	23
3.38E-12	4.892307692	0.09059111	0.204402516	0	6	regulation of molecular function	11	FALSE		14301	65009	3.5	1062	11.4707329	14	10	ellipse	0	6	0	7.24E-14	0.721978022	FALSE	0	65009	102754	0.227272727	58	25
3.38E-12	6.18974359	0.012639851	0.161557581	0	4	regulation of programmed cell death	14	FALSE		14301	43067	3.5	860	11.4707329	14	9.591663047	ellipse	0	4	0	7.33E-14	0.629304029	FALSE	0	43067	21630	0.416666667	58	23
3.92E-12	5.223076923	0.030975125	0.191458027	0	5	regulation of cell death	13	FALSE		14301	10941	5.2	867	11.4072507	14	9.591663047	ellipse	0	5	0	8.70E-14	0.698351648	FALSE	0	10941	42080	0.2625	58	23
4.14E-12	7.964102564	0.00686593	0.125563426	0	4	regulation of T cell proliferation	16	FALSE		14301	42129	3.75	66	11.38275615	14	6.32455532	ellipse	0	4	0	9.44E-14	0.502564103	FALSE	0	42129	16720	0.392857143	58	10
5.18E-12	5.335897436	0.011782425	0.187409899	0	5	positive regulation of response to stimulus	13	FALSE		14301	48584	4.8	268	11.28568237	14	7.745966692	ellipse	0	5	0	1.21E-13	0.69029304	FALSE	0	48584	13918	0.292307692	58	15
5.41E-12	5.7	0.014672251	0.175438596	0	4	positive regulation of cell proliferation	14	FALSE		14301	8284	5	459	11.26647832	14	8.485281374	ellipse	0	4	0	1.29E-13	0.664285714	FALSE	0	8284	22318	0.307692308	58	18
1.09E-11	5.838461538	0.015614303	0.171277997	0	4	positive regulation of molecular function	12	FALSE		14301	44093	4.25	638	10.9613295	14	8.94427191	ellipse	0	4	0	2.73E-13	0.654395604	FALSE	0	44093	30460	0.325	58	20
1.09E-11	5.025641026	0.061900774	0.198979592	0	9	positive regulation of metabolic process	13	FALSE		14301	9893	6	1018	10.9613295	14	9.797958971	ellipse	0	9	0	2.72E-13	0.712454212	FALSE	0	9893	103726	0.15625	58	24
1.27E-11	4.115384615	0.433709287	0.242990654	0	4	biological regulation	10	FALSE		14301	65007	9.75	6941	10.89661289	14	14.69693846	ellipse	0	4	0	3.24E-13	0.777472527	FALSE	0	65007	388732	0.257352941	58	54
1.28E-11	6.353846154	0.009321586	0.157384988	0	3	regulation of immune effector process	14	FALSE		14301	2697	3.333333333	105	10.89274198	14	6.633249581	ellipse	0	3	0	3.34E-13	0.617582418	FALSE	0	2697	9792	0.333333333	58	11
1.55E-11	6.148717949	0.015471865	0.16263553	0	4	regulation of B cell activation	14	FALSE		14301	50864	5.25	51	10.80930982	14	6	ellipse	0	4	0	4.14E-13	0.632234432	FALSE	0	50864	24384	0.326923077	58	9
1.64E-11	6.069230769	0.004307785	0.164765526	0	6	regulation of protein transport	14	FALSE		14301	51223	4	145	10.78619109	14	6.92820323	ellipse	0	6	0	4.45E-13	0.637912088	FALSE	0	51223	3290	0.25	58	12
1.92E-11	5.712820513	0.006438001	0.175044883	0	4	regulation of response to external stimulus	13	FALSE		14301	32101	4	191	10.71735118	14	7.211102551	ellipse	0	4	0	5.33E-13	0.663369963	FALSE	0	32101	3910	0.333333333	58	13
2.67E-11	4.597435897	0.081742049	0.217512549	0	7	regulation of multicellular organismal process	12	FALSE		14301	51239	5.857142857	1067	10.57418218	14	9.797958971	ellipse	0	7	0	7.55E-13	0.743040293	FALSE	0	51239	68982	0.173469388	58	24
2.94E-11	6.515384615	1.17E-04	0.153482881	0	2	regulation of establishment of protein localization	14	FALSE		14301	70201	4	153	10.53162218	14	6.92820323	ellipse	0	2	0	8.49E-13	0.606043956	FALSE	0	70201	42	0.5	58	12
3.27E-11	5.712820513	0.055986962	0.175044883	0	4	homeostatic process	10	FALSE		14301	42592	3.25	774	10.48568236	14	9.16515139	ellipse	0	4	0	9.62E-13	0.663369963	FALSE	0	42592	103436	0.28125	58	21
4.21E-11	5.502564103	0.013953156	0.181733458	0	2	multi-organism process	10	FALSE		14301	51704	9	785	10.37582254	14	9.16515139	ellipse	0	2	0	1.26E-12	0.678388278	FALSE	0	51704	5502	0.5	58	21
6.29E-11	4.725641026	0.031802686	0.211611503	0	6	negative regulation of biological process	12	FALSE		14301	48519	5.333333333	2020	10.20135439	14	11.13552873	ellipse	0	6	0	1.92E-12	0.733882784	FALSE	0	48519	32462	0.196969697	58	31
9.19E-11	5.876923077	0.008814532	0.170157068	0	6	regulation of protein metabolic process	14	FALSE		14301	51246	4.5	635	10.0365871	14	8.717797887	ellipse	0	6	0	2.86E-12	0.651648352	FALSE	0	51246	9682	0.233333333	58	19
1.09E-10	5.733333333	0.003702689	0.174418605	0	2	regulation of protein localization	13	FALSE		14301	32880	4	172	9.964449714	14	6.92820323	ellipse	0	2	0	3.44E-12	0.661904762	FALSE	0	32880	1644	0.5	58	12
1.12E-10	7.546153846	0.007205175	0.132517839	0	5	positive regulation of lymphocyte proliferation	16	FALSE		14301	50671	4.2	64	9.952201928	14	6	ellipse	0	5	0	3.60E-12	0.532417582	FALSE	0	50671	23948	0.32	58	9
1.25E-10	5.646153846	0.01492484	0.177111717	0	7	regulation of protein secretion	14	FALSE		14301	50708	4.142857143	65	9.90354436	14	6	ellipse	0	7	0	4.16E-12	0.668131868	FALSE	0	50708	8136	0.196428571	58	9
1.25E-10	7.384615385	0.00257629	0.135416667	0	3	positive regulation of mononuclear cell proliferation	16	FALSE		14301	32946	4	65	9.90354436	14	6	ellipse	0	3	0	4.16E-12	0.543956044	FALSE	0	32946	6834	0.428571429	58	9
1.34E-10	5.758974359	0.020172479	0.17364203	0	7	positive regulation of macromolecule metabolic process	14	FALSE		14301	10604	5.285714286	941	9.871918469	14	9.38083152	ellipse	0	7	0	4.55E-12	0.66007326	FALSE	0	10604	34370	0.204081633	58	22
1.39E-10	6.579487179	0.006376971	0.151987529	0	3	positive regulation of leukocyte proliferation	15	FALSE		14301	70665	3.666666667	66	9.855460266	14	6	ellipse	0	3	0	4.80E-12	0.601465201	FALSE	0	70665	12312	0.444444444	58	9
2.15E-10	5.466666667	0.018970697	0.182926829	0.166666667	4	signaling	10	FALSE		14301	23052	5.75	3131	9.667258585	14	12.16552506	ellipse	0	4	0	7.64E-12	0.680952381	FALSE	0	23052	7756	0.276315789	58	37
2.15E-10	5.335897436	0.055568601	0.187409899	0	8	positive regulation of cellular metabolic process	14	FALSE		14301	31325	6.5	966	9.667258585	14	9.38083152	ellipse	0	8	0	7.65E-12	0.69029304	FALSE	0	31325	104484	0.171875	58	22
2.61E-10	5.979487179	0.008555995	0.167238422	0	4	positive regulation of cytokine production	14	FALSE		14301	1819	4	103	9.583655683	14	6.32455532	ellipse	0	4	0	9.42E-12	0.644322344	FALSE	0	1819	8674	0.333333333	58	10
3.12E-10	6.646153846	0.017423299	0.150462963	0	5	positive regulation of lymphocyte activation	15	FALSE		14301	51251	4.4	105	9.505580766	14	6.32455532	ellipse	0	5	0	1.14E-11	0.596703297	FALSE	0	51251	41590	0.309090909	58	10
4.62E-10	9.048717949	0.022152733	0.110512893	0	4	cellular cation homeostasis	14	FALSE		14301	30003	3.25	251	9.335144026	14	7.211102551	ellipse	0	4	0	1.72E-11	0.425091575	FALSE	0	30003	68032	0.45	58	13
5.52E-10	7.356410256	4.56E-04	0.135935866	0	2	regulation of adaptive immune response based on somatic recombination of immune receptors built from immunoglobulin superfamily domains	15	FALSE		14301	2822	2.5	50	9.258179164	14	5.656854249	ellipse	0	2	0	2.08E-11	0.545970696	FALSE	0	2822	164	0.5	58	8
6.43E-10	6.517948718	0.004596492	0.153422502	0	2	regulation of adaptive immune response	14	FALSE		14301	2819	3.5	51	9.191771509	14	5.656854249	ellipse	0	2	0	2.46E-11	0.605860806	FALSE	0	2819	4032	0.5	58	8
7.76E-10	4.751282051	0.03402656	0.210469509	0	6	regulation of localization	12	FALSE		14301	32879	5.333333333	727	9.109998456	14	8.717797887	ellipse	0	6	0	3.02E-11	0.732051282	FALSE	0	32879	19316	0.188405797	58	19
7.93E-10	5.858974359	0.017722973	0.170678337	0	4	positive regulation of leukocyte activation	14	FALSE		14301	2696	4.5	116	9.100538804	14	6.32455532	ellipse	0	4	0	3.13E-11	0.652930403	FALSE	0	2696	35680	0.318181818	58	10
9.20E-10	7.220512821	0.004900512	0.138494318	0	2	cell surface receptor linked signaling pathway	12	FALSE		14301	7166	3	1280	9.036159388	14	9.797958971	ellipse	0	2	0	3.68E-11	0.555677656	FALSE	0	7166	1972	0.5	58	24
9.52E-10	7.048717949	0.002941667	0.141869771	0	3	regulation of B cell proliferation	15	FALSE		14301	30888	4.333333333	32	9.021309319	14	5.291502622	ellipse	0	3	0	3.86E-11	0.567948718	FALSE	0	30888	6606	0.476190476	58	7
9.88E-10	5.679487179	0.020813313	0.176072235	0	5	regulation of cellular protein metabolic process	14	FALSE		14301	32268	5.4	559	9.0051932	14	8.246211251	ellipse	0	5	0	4.06E-11	0.665750916	FALSE	0	32268	29588	0.275	58	17
1.15E-09	5.643589744	0.006972812	0.177192185	0	3	positive regulation of cell activation	14	FALSE		14301	50867	6	121	8.940377781	14	6.32455532	ellipse	0	3	0	4.78E-11	0.668315018	FALSE	0	50867	13502	0.384615385	58	10
1.34E-09	6.153846154	0.002485932	0.1625	0	4	positive regulation of signal transduction	14	FALSE		14301	9967	3.5	276	8.873393545	14	7.211102551	ellipse	0	4	0	5.65E-11	0.631868132	FALSE	0	9967	2952	0.416666667	58	13
1.46E-09	6.284615385	4.94E-04	0.159118727	0	3	positive regulation of response to external stimulus	14	FALSE		14301	32103	4.666666667	87	8.836125107	14	6	ellipse	0	3	0	6.24E-11	0.622527473	FALSE	0	32103	534	0.458333333	58	9
1.63E-09	5.71025641	0.001412275	0.175123485	0	2	positive regulation of signaling process	13	FALSE		14301	23056	3.5	281	8.787503039	14	7.211102551	ellipse	0	2	0	7.07E-11	0.663553114	FALSE	0	23056	928	0.625	58	13
1.92E-09	8.535897436	0.022477745	0.117152298	0	4	cation homeostasis	13	FALSE		14301	55080	3.25	285	8.716647446	14	7.211102551	ellipse	0	4	0	8.43E-11	0.461721612	FALSE	0	55080	46852	0.45	58	13
2.33E-09	7.597435897	0.001362743	0.131623355	0	3	positive regulation of phosphorylation	16	FALSE		14301	42327	3.666666667	131	8.632177478	14	6.32455532	ellipse	0	3	0	1.06E-10	0.528754579	FALSE	0	42327	1834	0.444444444	58	10
2.33E-09	6.205128205	0.017462416	0.161157025	0	5	positive regulation of cellular protein metabolic process	15	FALSE		14301	32270	4.6	290	8.632177478	14	7.211102551	ellipse	0	5	0	1.05E-10	0.628205128	FALSE	0	32270	29310	0.24	58	13
2.33E-09	6.394871795	0.00996858	0.156375301	0	4	response to other organism	11	FALSE		14301	51707	2	357	8.632177478	14	7.483314774	ellipse	0	4	0	1.06E-10	0.614652015	FALSE	0	51707	3850	0.333333333	58	14
2.38E-09	7.064102564	0.007811095	0.141560799	0	3	positive regulation of protein modification process	16	FALSE		14301	31401	4	231	8.623286841	14	6.92820323	ellipse	0	3	0	1.10E-10	0.566849817	FALSE	0	31401	13414	0.428571429	58	12
2.45E-09	6.451282051	0.002955746	0.155007949	0	2	regulation of immunoglobulin secretion	15	FALSE		14301	51023	5	9	8.610292217	14	4.472135955	ellipse	0	2	0	1.14E-10	0.610622711	FALSE	0	51023	1148	0.5	58	5
2.46E-09	6.815384615	0.006088514	0.146726862	0	4	positive regulation of B cell activation	15	FALSE		14301	50871	4	37	8.608646664	14	5.291502622	ellipse	0	4	0	1.16E-10	0.584615385	FALSE	0	50871	14214	0.375	58	7
2.54E-09	6.261538462	0.021674142	0.15970516	0	3	leukocyte activation	11	FALSE		14301	45321	4	233	8.595289737	14	6.92820323	ellipse	0	3	0	1.21E-10	0.624175824	FALSE	0	45321	11672	0.333333333	58	12
2.62E-09	6.312820513	0.013269597	0.158407799	0	3	leukocyte migration	11	FALSE		14301	50900	4	62	8.582256497	14	5.656854249	ellipse	0	3	0	1.26E-10	0.620512821	FALSE	0	50900	8942	0.375	58	8
2.68E-09	6.246153846	0.008045866	0.160098522	0	3	positive regulation of phosphorus metabolic process	15	FALSE		14301	10562	4.666666667	134	8.572358246	14	6.32455532	ellipse	0	3	0	1.32E-10	0.625274725	FALSE	0	10562	13240	0.407407407	58	10
2.68E-09	7.097435897	0.003787821	0.140895954	0	3	positive regulation of phosphate metabolic process	16	FALSE		14301	45937	3	134	8.572358246	14	6.32455532	ellipse	0	3	0	1.32E-10	0.564468864	FALSE	0	45937	5682	0.5	58	10
2.95E-09	6.538461538	0.009451289	0.152941176	0	3	regulation of protein modification process	15	FALSE		14301	31399	4	366	8.529890968	14	7.483314774	ellipse	0	3	0	1.48E-10	0.604395604	FALSE	0	31399	12152	0.428571429	58	14
3.00E-09	4.664102564	0.056042343	0.214403518	0	4	regulation of transcription regulator activity	12	FALSE		14301	90046	6.75	136	8.522832704	14	6.32455532	ellipse	0	4	0	1.53E-10	0.738278388	FALSE	0	90046	75158	0.2875	58	10
3.00E-09	5.392307692	0.025838304	0.185449358	0	4	regulation of transcription factor activity	13	FALSE		14301	51090	4.25	136	8.522832704	14	6.32455532	ellipse	0	4	0	1.53E-10	0.686263736	FALSE	0	51090	29824	0.295454545	58	10
3.72E-09	7.333333333	1.96E-04	0.136363636	0.333333333	3	organ development	12	FALSE		14301	48513	3.333333333	1792	8.42963846	14	10.39230485	ellipse	0	3	0	1.92E-10	0.547619048	FALSE	0	48513	70	0.5	58	27
3.74E-09	5.148717949	0.014942669	0.194223108	0	4	regulation of cellular localization	13	FALSE		14301	60341	7.25	305	8.427008969	14	7.211102551	ellipse	0	4	0	1.95E-10	0.703663004	FALSE	0	60341	10334	0.284090909	58	13
4.01E-09	6.435897436	0.002631663	0.155378486	0	4	positive regulation of protein metabolic process	15	FALSE		14301	51247	5.5	307	8.396540978	14	7.211102551	ellipse	0	4	0	2.12E-10	0.611721612	FALSE	0	51247	3556	0.3	58	13
5.49E-09	8.517948718	0.005052712	0.117399157	0	4	positive regulation of T cell proliferation	17	FALSE		14301	42102	3.5	42	8.26050258	14	5.291502622	ellipse	0	4	0	3.00E-10	0.463003663	FALSE	0	42102	20204	0.416666667	58	7
5.49E-09	7.246153846	0.005830068	0.138004246	0	3	leukocyte chemotaxis	12	FALSE		14301	30595	2.666666667	42	8.26050258	14	5.291502622	ellipse	0	3	0	3.00E-10	0.553846154	FALSE	0	30595	3744	0.416666667	58	7
5.49E-09	5.871794872	0.007765673	0.170305677	0	5	positive regulation of biosynthetic process	14	FALSE		14301	9891	6.2	731	8.26050258	14	8.485281374	ellipse	0	5	0	3.02E-10	0.652014652	FALSE	0	9891	21232	0.305882353	58	18
5.49E-09	10.02051282	0.007146408	0.099795292	0	3	cellular metal ion homeostasis	15	FALSE		14301	6875	3.666666667	195	8.26050258	14	6.633249581	ellipse	0	3	0	2.97E-10	0.355677656	FALSE	0	6875	30004	0.533333333	58	11
6.43E-09	6.707692308	0.015937161	0.149082569	0	5	positive regulation of catalytic activity	13	FALSE		14301	43085	3.2	553	8.191712912	14	8	ellipse	0	5	0	3.57E-10	0.592307692	FALSE	0	43085	35622	0.314285714	58	16
6.53E-09	5.138461538	0.032399611	0.194610778	0	6	negative regulation of cellular process	13	FALSE		14301	48523	5.5	1844	8.185409952	14	10.39230485	ellipse	0	6	0	3.70E-10	0.704395604	FALSE	0	48523	45768	0.195652174	58	27
6.53E-09	9.025641026	0	0.110795455	0	1	anti-apoptosis	17	FALSE		14301	6916	3	199	8.185409952	14	6.633249581	ellipse	0	1	0	3.70E-10	0.426739927	FALSE	0	6916	0	0	58	11
8.87E-09	9.507692308	0.004703778	0.105177994	0	3	metal ion homeostasis	14	FALSE		14301	55065	3.333333333	205	8.052299694	14	6.633249581	ellipse	0	3	0	5.07E-10	0.392307692	FALSE	0	55065	13928	0.583333333	58	11
8.91E-09	8.305128205	0.005128205	0.120407533	0	2	apoptosis	13	FALSE		14301	6915	1.5	567	8.050019631	14	8	ellipse	0	2	0	5.15E-10	0.478205128	FALSE	0	6915	3780	0.5	58	16
1.09E-08	6.012820513	0.002787976	0.166311301	0	3	regulation of DNA binding	13	FALSE		14301	51101	3.333333333	157	7.964561209	14	6.32455532	ellipse	0	3	0	6.33E-10	0.641941392	FALSE	0	51101	3206	0.466666667	58	10
1.13E-08	7.312820513	0.010230044	0.136746143	0	2	programmed cell death	12	FALSE		14301	12501	2.5	577	7.947601915	14	8	ellipse	0	2	0	6.64E-10	0.549084249	FALSE	0	12501	7556	0.5	58	16
1.16E-08	7.971794872	0.00131268	0.125442264	0	4	cell chemotaxis	13	FALSE		14301	60326	3	47	7.936251009	14	5.291502622	ellipse	0	4	0	6.88E-10	0.502014652	FALSE	0	60326	674	0.333333333	58	7
1.19E-08	5.312820513	0.060664762	0.188223938	0	8	regulation of isotype switching	13	FALSE		14301	45191	3.875	12	7.925112883	14	4.472135955	ellipse	0	8	0	7.13E-10	0.691941392	FALSE	0	45191	69262	0.159722222	58	5
1.23E-08	7.617948718	0.003920619	0.131268933	0	3	positive regulation of T cell activation	16	FALSE		14301	50870	4	77	7.910416292	14	5.656854249	ellipse	0	3	0	7.51E-10	0.527289377	FALSE	0	50870	14518	0.5	58	8
1.23E-08	7.828205128	0.002267408	0.127743203	0	3	regulation of peptidyl-tyrosine phosphorylation	16	FALSE		14301	50730	3.333333333	77	7.910416292	14	5.656854249	ellipse	0	3	0	7.51E-10	0.512271062	FALSE	0	50730	2454	0.466666667	58	8
1.51E-08	7.356410256	0.006191483	0.135935866	0	4	regulation of protein amino acid phosphorylation	16	FALSE		14301	1932	3.5	217	7.822225335	14	6.633249581	ellipse	0	4	0	9.29E-10	0.545970696	FALSE	0	1932	7038	0.357142857	58	11
1.74E-08	8.094871795	1.86E-04	0.123535002	0	2	regulation of lymphocyte mediated immunity	16	FALSE		14301	2706	2.5	50	7.759255383	14	5.291502622	ellipse	0	2	0	1.08E-09	0.493223443	FALSE	0	2706	104	0.5	58	7
1.82E-08	7.879487179	0.004596289	0.126911813	0	4	positive regulation of protein amino acid phosphorylation	17	FALSE		14301	1934	3.25	120	7.739084147	14	6	ellipse	0	4	0	1.15E-09	0.508608059	FALSE	0	1934	5002	0.375	58	9
1.82E-08	8.956410256	5.67E-04	0.111651875	0	2	regulation of activated T cell proliferation	17	FALSE		14301	46006	3	13	7.739084147	14	4.472135955	ellipse	0	2	0	1.15E-09	0.431684982	FALSE	0	46006	2808	0.666666667	58	5
1.85E-08	6.471794872	0.007338087	0.15451664	0	4	positive regulation of intracellular protein kinase cascade	14	FALSE		14301	10740	3.5	222	7.732828252	14	6.633249581	ellipse	0	4	0	1.18E-09	0.609157509	FALSE	0	10740	9686	0.416666667	58	11
1.88E-08	7.071794872	7.00E-05	0.141406817	0	2	positive regulation of isotype switching to IgG isotypes	15	FALSE		14301	48304	3	5	7.724959573	14	4	ellipse	0	2	0	1.21E-09	0.566300366	FALSE	0	48304	110	0.666666667	58	4
1.93E-08	5.717948718	0.004315557	0.174887892	0	5	regulation of chemotaxis	13	FALSE		14301	50920	3.8	51	7.715464368	14	5.291502622	ellipse	0	5	0	1.25E-09	0.663003663	FALSE	0	50920	5536	0.311111111	58	7
1.94E-08	6.243589744	0.012223694	0.160164271	0	3	signaling pathway	11	FALSE		14301	23033	2.666666667	2100	7.711362599	14	10.58300524	ellipse	0	3	0	1.27E-09	0.625457875	FALSE	0	23033	4844	0.333333333	58	28
1.96E-08	5.761538462	0.052646187	0.173564753	0	5	regulation of catalytic activity	12	FALSE		14301	50790	3.8	907	7.707593166	14	8.717797887	ellipse	0	5	0	1.30E-09	0.65989011	FALSE	0	50790	59910	0.28	58	19
2.04E-08	10.02051282	0.007146408	0.099795292	0	3	cellular di-, tri-valent inorganic cation homeostasis	15	FALSE		14301	30005	3.666666667	225	7.689675078	14	6.633249581	ellipse	0	3	0	1.36E-09	0.355677656	FALSE	0	30005	30004	0.533333333	58	11
2.08E-08	7.076923077	0.010150266	0.141304348	0	4	regulation of phosphorylation	15	FALSE		14301	42325	3.25	518	7.681032146	14	7.745966692	ellipse	0	4	0	1.40E-09	0.565934066	FALSE	0	42325	8582	0.321428571	58	15
2.76E-08	6.643589744	0.040677547	0.150521034	0	3	chemical homeostasis	11	FALSE		14301	48878	3.333333333	529	7.559729731	14	7.745966692	ellipse	0	3	0	1.87E-09	0.596886447	FALSE	0	48878	82292	0.466666667	58	15
2.93E-08	6.01025641	0.014188194	0.166382253	0	7	positive regulation of cellular biosynthetic process	15	FALSE		14301	31328	5.285714286	720	7.533447172	14	8.246211251	ellipse	0	7	0	2.02E-09	0.642124542	FALSE	0	31328	22986	0.214285714	58	17
2.93E-08	6.317948718	0.010860633	0.158279221	0	3	response to biotic stimulus	11	FALSE		14301	9607	6	447	7.533447172	14	7.483314774	ellipse	0	3	0	2.00E-09	0.62014652	FALSE	0	9607	4334	0.357142857	58	14
2.99E-08	8.097435897	0.024444474	0.123495883	0	3	cellular ion homeostasis	13	FALSE		14301	6873	3.333333333	370	7.524069379	14	7.211102551	ellipse	0	3	0	2.08E-09	0.493040293	FALSE	0	6873	63334	0.466666667	58	13
3.61E-08	7.156410256	0.026160681	0.139734862	0	3	cellular chemical homeostasis	12	FALSE		14301	55082	3	376	7.442984431	14	7.211102551	ellipse	0	3	0	2.52E-09	0.56025641	FALSE	0	55082	55708	0.5	58	13
3.66E-08	5.728205128	0.013200656	0.174574754	0	3	regulation of phosphorus metabolic process	14	FALSE		14301	51174	4.666666667	542	7.436730447	14	7.745966692	ellipse	0	3	0	2.60E-09	0.662271062	FALSE	0	51174	14660	0.407407407	58	15
3.66E-08	6.579487179	0.007764362	0.151987529	0	3	regulation of phosphate metabolic process	15	FALSE		14301	19220	3.333333333	542	7.436730447	14	7.745966692	ellipse	0	3	0	2.60E-09	0.601465201	FALSE	0	19220	8448	0.466666667	58	15
3.75E-08	9.507692308	0.004703778	0.105177994	0	3	di-, tri-valent inorganic cation homeostasis	14	FALSE		14301	55066	3.333333333	240	7.425780807	14	6.633249581	ellipse	0	3	0	2.69E-09	0.392307692	FALSE	0	55066	13928	0.583333333	58	11
3.86E-08	6.082051282	0.001021684	0.164418212	0	4	regulation of secretion	14	FALSE		14301	51046	5	241	7.413497306	14	6.633249581	ellipse	0	4	0	2.81E-09	0.636996337	FALSE	0	51046	1022	0.363636364	58	11
3.86E-08	4.8	0.015803809	0.208333333	0	4	regulation of locomotion	12	FALSE		14301	40012	6.75	241	7.413497306	14	6.633249581	ellipse	0	4	0	2.81E-09	0.728571429	FALSE	0	40012	13414	0.2875	58	11
3.88E-08	6.269230769	0.007984226	0.159509202	0	3	leukocyte homeostasis	11	FALSE		14301	1776	3	32	7.410931248	14	4.898979486	ellipse	0	3	0	2.85E-09	0.623626374	FALSE	0	1776	2708	0.333333333	58	6
3.88E-08	5.558974359	0.006445949	0.179889299	0	3	positive regulation of signaling pathway	13	FALSE		14301	35468	3.666666667	380	7.410931248	14	7.211102551	ellipse	0	3	0	2.87E-09	0.674358974	FALSE	0	35468	7546	0.444444444	58	13
4.00E-08	10.99230769	0.010421692	0.090972708	0	4	cellular calcium ion homeostasis	16	FALSE		14301	6874	2.75	184	7.398391318	14	6.32455532	ellipse	0	4	0	2.97E-09	0.286263736	FALSE	0	6874	45882	0.4375	58	10
4.24E-08	8.405128205	0.001665461	0.118974985	0	3	positive regulation of peptidyl-tyrosine phosphorylation	17	FALSE		14301	50731	3.333333333	58	7.37264237	14	5.291502622	ellipse	0	3	0	3.18E-09	0.471062271	FALSE	0	50731	1548	0.466666667	58	7
4.37E-08	7.212820513	0.016844753	0.138642019	0	4	lymphocyte activation	12	FALSE		14301	46649	2.5	186	7.359365111	14	6.32455532	ellipse	0	4	0	3.30E-09	0.556227106	FALSE	0	46649	9798	0.3	58	10
4.73E-08	7.333333333	0.002324108	0.136363636	0	2	regulation of leukocyte mediated immunity	15	FALSE		14301	2703	2.5	59	7.325539264	14	5.291502622	ellipse	0	2	0	3.60E-09	0.547619048	FALSE	0	2703	3330	0.5	58	7
4.87E-08	5.371794872	0.008104368	0.186157518	0	4	positive regulation of locomotion	13	FALSE		14301	40017	5.5	137	7.31271926	14	6	ellipse	0	4	0	3.73E-09	0.687728938	FALSE	0	40017	9674	0.3	58	9
5.49E-08	10.47948718	0.001672583	0.095424517	0	3	calcium ion homeostasis	15	FALSE		14301	55074	3.333333333	191	7.260588334	14	6.32455532	ellipse	0	3	0	4.27E-09	0.322893773	FALSE	0	55074	9478	0.583333333	58	10
5.49E-08	6.31025641	8.21E-04	0.158472166	0	2	cellular component movement	11	FALSE		14301	6928	6	474	7.260588334	14	7.483314774	ellipse	0	2	0	4.25E-09	0.620695971	FALSE	0	6928	288	0.5	58	14
6.10E-08	7.243589744	9.46E-04	0.138053097	0	3	response to organic substance	12	FALSE		14301	10033	3.666666667	869	7.214369396	14	8.485281374	ellipse	0	3	0	4.78E-09	0.554029304	FALSE	0	10033	238	0.333333333	58	18
6.41E-08	5.707692308	0.020390846	0.175202156	0	4	regulation of intracellular protein kinase cascade	13	FALSE		14301	10627	3.5	323	7.193402376	14	6.92820323	ellipse	0	4	0	5.05E-09	0.663736264	FALSE	0	10627	16044	0.357142857	58	12
6.50E-08	7.08974359	0.002988367	0.141048825	0	3	cellular response to chemical stimulus	12	FALSE		14301	70887	3.666666667	399	7.187236631	14	7.211102551	ellipse	0	3	0	5.16E-09	0.565018315	FALSE	0	70887	5852	0.444444444	58	13
7.35E-08	5.538461538	0.003333442	0.180555556	0	4	regulation of signal transduction	13	FALSE		14301	9966	3.5	773	7.133453071	14	8.246211251	ellipse	0	4	0	5.88E-09	0.675824176	FALSE	0	9966	3380	0.357142857	58	17
7.41E-08	7.279487179	0.005065914	0.137372314	0	3	hemopoietic or lymphoid organ development	12	FALSE		14301	48534	2.666666667	259	7.130239972	14	6.633249581	ellipse	0	3	0	5.97E-09	0.551465201	FALSE	0	48534	2002	0.416666667	58	11
7.79E-08	7.584615385	0.031118829	0.131845842	0	3	ion homeostasis	12	FALSE		14301	50801	3.333333333	406	7.108275437	14	7.211102551	ellipse	0	3	0	6.36E-09	0.52967033	FALSE	0	50801	64026	0.466666667	58	13
7.79E-08	6.471794872	0.006999724	0.15451664	0	6	positive regulation of macromolecule biosynthetic process	15	FALSE		14301	10557	5	675	7.108275437	14	8	ellipse	0	6	0	6.36E-09	0.609157509	FALSE	0	10557	17722	0.266666667	58	16
7.88E-08	4.817948718	0.010755123	0.207557211	0	3	regulation of signaling process	12	FALSE		14301	23051	6.666666667	778	7.103411042	14	8.246211251	ellipse	0	3	0	6.48E-09	0.727289377	FALSE	0	23051	4862	0.354166667	58	17
7.98E-08	5.787179487	0.005164458	0.172795747	0	3	regulation of binding	12	FALSE		14301	51098	4	200	7.097861889	14	6.32455532	ellipse	0	3	0	6.65E-09	0.658058608	FALSE	0	51098	4676	0.428571429	58	10
7.98E-08	5.920512821	0.003423164	0.168904288	0	4	positive regulation of nitrogen compound metabolic process	14	FALSE		14301	51173	5.5	677	7.097861889	14	8	ellipse	0	4	0	6.64E-09	0.648534799	FALSE	0	51173	5340	0.321428571	58	16
8.01E-08	7.228205128	9.03E-04	0.138346932	0.166666667	4	system development	12	FALSE		14301	48731	3	2421	7.09638771	14	10.77032961	ellipse	0	4	0	6.72E-09	0.555128205	FALSE	0	48731	360	0.416666667	58	29
8.14E-08	3.861538462	0.531942432	0.258964143	0	14	regulation of biological process	11	FALSE		14301	50789	6.214285714	6552	7.089487692	14	13.85640646	ellipse	0	14	0	6.87E-09	0.795604396	FALSE	0	50789	523846	0.096560847	58	48
9.18E-08	5.728205128	0.007265945	0.174574754	0	4	positive regulation of cell communication	14	FALSE		14301	10647	5	413	7.037106005	14	7.211102551	ellipse	0	4	0	7.80E-09	0.662271062	FALSE	0	10647	7244	0.307692308	58	13
9.68E-08	4.702564103	0.039232507	0.212649945	0	6	regulation of developmental process	12	FALSE		14301	50793	5.166666667	791	7.013931441	14	8.246211251	ellipse	0	6	0	8.30E-09	0.735531136	FALSE	0	50793	42690	0.208333333	58	17
9.68E-08	6.305128205	0.002051183	0.158601057	0	2	regulation of isotype switching to IgG isotypes	14	FALSE		14301	48302	5	7	7.013931441	14	4	ellipse	0	2	0	8.45E-09	0.621062271	FALSE	0	48302	2746	0.571428571	58	4
9.68E-08	7.464102564	1.80E-04	0.133974579	0	2	positive regulation of MHC class II biosynthetic process	16	FALSE		14301	45348	4	7	7.013931441	14	4	ellipse	0	2	0	8.45E-09	0.538278388	FALSE	0	45348	518	0.6	58	4
9.68E-08	8.707692308	9.37E-04	0.114840989	0	2	regulation of calcidiol 1-monooxygenase activity	15	FALSE		14301	60558	2.5	7	7.013931441	14	4	ellipse	0	2	0	8.45E-09	0.449450549	FALSE	0	60558	2920	0.75	58	4
1.14E-07	7.420512821	0.003656506	0.134761576	0	2	mononuclear cell proliferation	12	FALSE		14301	32943	2.5	39	6.94178984	14	4.898979486	ellipse	0	2	0	1.00E-08	0.541391941	FALSE	0	32943	3406	0.5	58	6
1.16E-07	6.325641026	0.01545279	0.158086745	0	3	cell death	11	FALSE		14301	8219	4	698	6.935685217	14	8	ellipse	0	3	0	1.02E-08	0.61959707	FALSE	0	8219	11436	0.375	58	16
1.23E-07	6.620512821	3.48E-04	0.151045701	0	3	positive regulation of gene expression	15	FALSE		14301	10628	5.333333333	603	6.909197571	14	7.745966692	ellipse	0	3	0	1.10E-08	0.598534799	FALSE	0	10628	550	0.433333333	58	15
1.23E-07	5.720512821	0.001246078	0.174809502	0	3	regulation of behavior	13	FALSE		14301	50795	4.666666667	69	6.909197571	14	5.291502622	ellipse	0	3	0	1.10E-08	0.662820513	FALSE	0	50795	1286	0.458333333	58	7
1.24E-07	6.315384615	0.011707611	0.158343484	0	3	immune system development	11	FALSE		14301	2520	4.333333333	275	6.907722783	14	6.633249581	ellipse	0	3	0	1.11E-08	0.62032967	FALSE	0	2520	5870	0.37037037	58	11
1.25E-07	5.505128205	0.008856776	0.181648812	0	2	death	10	FALSE		14301	16265	8.5	703	6.902590809	14	8	ellipse	0	2	0	1.13E-08	0.678205128	FALSE	0	16265	7064	0.535714286	58	16
1.28E-07	5.443589744	0.014730752	0.183702308	0	7	regulation of transport	13	FALSE		14301	51049	4	513	6.893854881	14	7.483314774	ellipse	0	7	0	1.16E-08	0.682600733	FALSE	0	51049	7526	0.214285714	58	14
1.28E-07	6.469230769	0.008448324	0.154577883	0	2	leukocyte proliferation	11	FALSE		14301	70661	2	40	6.891391641	14	4.898979486	ellipse	0	2	0	1.18E-08	0.609340659	FALSE	0	70661	5318	0.5	58	6
1.35E-07	5.215384615	0.010692356	0.191740413	0	3	positive regulation of multicellular organismal process	13	FALSE		14301	51240	6.666666667	278	6.869499191	14	6.633249581	ellipse	0	3	0	1.25E-08	0.698901099	FALSE	0	51240	11082	0.377777778	58	11
1.48E-07	6.28974359	0.002378002	0.158988993	0	5	positive regulation of chemotaxis	14	FALSE		14301	50921	3.6	41	6.829264366	14	4.898979486	ellipse	0	5	0	1.37E-08	0.622161172	FALSE	0	50921	4764	0.325	58	6
1.49E-07	7.182051282	0.001589685	0.139235987	0	3	cell migration	12	FALSE		14301	16477	3.666666667	281	6.826461363	14	6.633249581	ellipse	0	3	0	1.39E-08	0.558424908	FALSE	0	16477	3524	0.380952381	58	11
1.62E-07	12.98205128	0	0.077029429	0	1	elevation of cytosolic calcium ion concentration	18	FALSE		14301	7204	2	112	6.790289057	14	5.656854249	ellipse	0	1	0	1.52E-08	0.144139194	FALSE	0	7204	0	0	58	8
1.69E-07	6.246153846	0.001269372	0.160098522	0	2	regulation of interleukin-6 production	14	FALSE		14301	32675	5.5	42	6.77140603	14	4.898979486	ellipse	0	2	0	1.60E-08	0.625274725	FALSE	0	32675	1386	0.5625	58	6
1.77E-07	6.079487179	0.010650621	0.164487558	0	4	positive regulation of isotype switching	14	FALSE		14301	45830	4.25	8	6.75131189	14	4	ellipse	0	4	0	1.68E-08	0.637179487	FALSE	0	45830	18450	0.325	58	4
1.80E-07	4.948717949	0.037467141	0.202072539	0	4	signal transduction	12	FALSE		14301	7165	5.5	1878	6.74579158	14	10	ellipse	0	4	0	1.72E-08	0.717948718	FALSE	0	7165	24436	0.264705882	58	25
1.84E-07	7.2	0.003917789	0.138888889	0	3	regulation of B cell mediated immunity	15	FALSE		14301	2712	2	21	6.73451086	14	4.472135955	ellipse	0	3	0	1.78E-08	0.557142857	FALSE	0	2712	4728	0.333333333	58	5
1.84E-07	6.279487179	0.008551774	0.159248673	0	2	regulation of immunoglobulin mediated immune response	14	FALSE		14301	2889	5.5	21	6.73451086	14	4.472135955	ellipse	0	2	0	1.78E-08	0.622893773	FALSE	0	2889	8864	0.5	58	5
2.19E-07	7.046153846	2.47E-04	0.141921397	0	3	regulation of steroid metabolic process	15	FALSE		14301	19218	3.666666667	44	6.660245947	14	4.898979486	ellipse	0	3	0	2.14E-08	0.568131868	FALSE	0	19218	364	0.533333333	58	6
2.19E-07	6.733333333	0.016645882	0.148514851	0	3	regulation of oxidoreductase activity	13	FALSE		14301	51341	3.666666667	44	6.660245947	14	4.898979486	ellipse	0	3	0	2.14E-08	0.59047619	FALSE	0	51341	23448	0.444444444	58	6
2.44E-07	5.71025641	0.020899657	0.175123485	0	5	regulation of cytokine biosynthetic process	14	FALSE		14301	42035	5.8	77	6.613116311	14	5.291502622	ellipse	0	5	0	2.40E-08	0.663553114	FALSE	0	42035	17240	0.266666667	58	7
2.66E-07	7.346153846	9.23E-05	0.136125654	0	2	response to bacterium	12	FALSE		14301	9617	4	231	6.574343453	14	6.32455532	ellipse	0	2	0	2.64E-08	0.546703297	FALSE	0	9617	34	0.6	58	10
2.93E-07	6.241025641	0.002488177	0.160230074	0	2	regulation of chemokine production	14	FALSE		14301	32642	6	23	6.533491339	14	4.472135955	ellipse	0	2	0	2.93E-08	0.625641026	FALSE	0	32642	2030	0.555555556	58	5
2.93E-07	8.112820513	0.002568402	0.123261694	0	3	positive regulation of tyrosine phosphorylation of STAT protein	16	FALSE		14301	42531	3	23	6.533491339	14	4.472135955	ellipse	0	3	0	2.93E-08	0.491941392	FALSE	0	42531	3296	0.5	58	5
2.97E-07	11.98461538	0.005128205	0.083440308	0	2	cytosolic calcium ion homeostasis	17	FALSE		14301	51480	2.5	122	6.527205419	14	5.656854249	ellipse	0	2	0	2.99E-08	0.215384615	FALSE	0	51480	22708	0.5	58	8
2.98E-07	6.602564103	0.00431806	0.151456311	0	3	positive regulation of DNA recombination	15	FALSE		14301	45911	3.666666667	9	6.525514541	14	4	ellipse	0	3	0	3.02E-08	0.59981685	FALSE	0	45911	9206	0.444444444	58	4
2.98E-07	5.482051282	0.00380812	0.182413471	0	3	negative regulation of multicellular organismal process	13	FALSE		14301	51241	5	174	6.525514541	14	6	ellipse	0	3	0	3.03E-08	0.67985348	FALSE	0	51241	4136	0.4	58	9
3.15E-07	6.292307692	2.81E-04	0.158924205	0	3	positive regulation of behavior	14	FALSE		14301	48520	4.333333333	47	6.501459267	14	4.898979486	ellipse	0	3	0	3.22E-08	0.621978022	FALSE	0	48520	304	0.476190476	58	6
3.18E-07	6.225641026	0.02771684	0.16062603	0	3	cellular homeostasis	11	FALSE		14301	19725	5	466	6.497251791	14	7.211102551	ellipse	0	3	0	3.27E-08	0.626739927	FALSE	0	19725	45342	0.363636364	58	13
3.27E-07	6.053846154	0.010004969	0.165184244	0	6	positive regulation of nucleobase, nucleoside, nucleotide and nucleic acid metabolic process	15	FALSE		14301	45935	5.5	656	6.48499697	14	7.745966692	ellipse	0	6	0	3.38E-08	0.639010989	FALSE	0	45935	22012	0.25	58	15
3.34E-07	6.158974359	0.008966693	0.162364696	0	3	cellular response to stimulus	11	FALSE		14301	51716	7	987	6.476070912	14	8.485281374	ellipse	0	3	0	3.47E-08	0.631501832	FALSE	0	51716	10376	0.375	58	18
3.55E-07	5.61025641	0.007562407	0.178244973	0	3	positive regulation of transcription regulator activity	13	FALSE		14301	90047	3.666666667	82	6.449496258	14	5.291502622	ellipse	0	3	0	3.73E-08	0.670695971	FALSE	0	90047	13884	0.444444444	58	7
3.55E-07	6.338461538	0.002842779	0.15776699	0	3	positive regulation of transcription factor activity	14	FALSE		14301	51091	3.333333333	82	6.449496258	14	5.291502622	ellipse	0	3	0	3.73E-08	0.618681319	FALSE	0	51091	3878	0.466666667	58	7
4.11E-07	6.369230769	0.003367867	0.157004831	0	4	cell motility	11	FALSE		14301	48870	2.5	314	6.386376195	14	6.633249581	ellipse	0	4	0	4.36E-08	0.616483516	FALSE	0	48870	3562	0.25	58	11
4.11E-07	6.430769231	1.52E-04	0.155502392	0	2	localization of cell	11	FALSE		14301	51674	3.5	314	6.386376195	14	6.633249581	ellipse	0	2	0	4.36E-08	0.612087912	FALSE	0	51674	52	0.5	58	11
4.17E-07	4.797435897	0.031737019	0.208444682	0	3	regulation of signaling pathway	12	FALSE		14301	35466	7	1003	6.380296465	14	8.485281374	ellipse	0	3	0	4.44E-08	0.728754579	FALSE	0	35466	22934	0.352941176	58	18
4.28E-07	7.715384615	9.22E-04	0.129611167	0	3	positive regulation of B cell proliferation	16	FALSE		14301	30890	4	25	6.36809464	14	4.472135955	ellipse	0	3	0	4.59E-08	0.52032967	FALSE	0	30890	3100	0.5	58	5
4.45E-07	6.020512821	0.001261022	0.166098807	0	3	positive regulation of protein transport	14	FALSE		14301	51222	4.666666667	85	6.351536123	14	5.291502622	ellipse	0	3	0	4.80E-08	0.641391941	FALSE	0	51222	1012	0.458333333	58	7
4.50E-07	6.338461538	0.009002192	0.15776699	0	6	positive regulation of transcription	15	FALSE		14301	45941	5.666666667	575	6.346555892	14	7.483314774	ellipse	0	6	0	4.88E-08	0.618681319	FALSE	0	45941	23864	0.259259259	58	14
4.59E-07	6.882051282	8.51E-04	0.145305514	0	2	regulation of MHC class II biosynthetic process	15	FALSE		14301	45346	4	10	6.338288456	14	4	ellipse	0	2	0	5.02E-08	0.57985348	FALSE	0	45346	2654	0.6	58	4
4.59E-07	6.687179487	0.003806555	0.149539877	0	3	negative regulation of cytokine secretion	15	FALSE		14301	50710	3.666666667	10	6.338288456	14	4	ellipse	0	3	0	5.02E-08	0.593772894	FALSE	0	50710	5190	0.444444444	58	4
5.20E-07	6.453846154	0.005701029	0.154946365	0.333333333	3	anatomical structure development	11	FALSE		14301	48856	3.666666667	2655	6.284131201	14	10.77032961	ellipse	0	3	0	5.72E-08	0.61043956	FALSE	0	48856	3686	0.476190476	58	29
5.31E-07	6.123076923	0.004821255	0.163316583	0	4	regulation of lipid metabolic process	14	FALSE		14301	19216	3.75	133	6.274780734	14	5.656854249	ellipse	0	4	0	5.87E-08	0.634065934	FALSE	0	19216	2704	0.34375	58	8
5.44E-07	6.343589744	0.005128205	0.15763945	0	2	response to abiotic stimulus	11	FALSE		14301	9628	5.5	404	6.264210198	14	6.92820323	ellipse	0	2	0	6.05E-08	0.618315018	FALSE	0	9628	2088	0.5	58	12
5.64E-07	8.866666667	0	0.112781955	0	1	interleukin-6-mediated signaling pathway	14	FALSE		14301	70102	3	3	6.248596098	14	3.464101615	ellipse	0	1	0	6.33E-08	0.438095238	FALSE	0	70102	0	0	58	3
5.64E-07	9.653846154	3.04E-05	0.103585657	0	2	positive regulation of calcidiol 1-monooxygenase activity	16	FALSE		14301	60559	2.5	3	6.248596098	14	3.464101615	ellipse	0	2	0	6.33E-08	0.381868132	FALSE	0	60559	20	0.75	58	3
6.12E-07	7.369230769	0.005092796	0.135699374	0	3	positive regulation of JAK-STAT cascade	15	FALSE		14301	46427	3.333333333	27	6.213158351	14	4.472135955	ellipse	0	3	0	6.94E-08	0.545054945	FALSE	0	46427	7160	0.466666667	58	5
6.12E-07	5.964102564	0.006830662	0.167669819	0	3	regulation of DNA recombination	14	FALSE		14301	18	5	27	6.213158351	14	4.472135955	ellipse	0	3	0	6.94E-08	0.645421245	FALSE	0	18	12724	0.4	58	5
6.28E-07	6.702564103	1.14E-04	0.149196634	0	2	regulation of inflammatory response	14	FALSE		14301	50727	3	90	6.202245203	14	5.291502622	ellipse	0	2	0	7.15E-08	0.592673993	FALSE	0	50727	46	0.5	58	7
6.52E-07	7.228205128	0.00941888	0.138346932	0	5	positive regulation of transcription, DNA-dependent	16	FALSE		14301	45893	3.8	500	6.185578271	14	7.211102551	ellipse	0	5	0	7.46E-08	0.555128205	FALSE	0	45893	27668	0.311111111	58	13
6.84E-07	6.697435897	0.002563645	0.149310873	0	3	regulation of chemokine biosynthetic process	15	FALSE		14301	45073	3	11	6.164811647	14	4	ellipse	0	3	0	7.87E-08	0.593040293	FALSE	0	45073	2800	0.5	58	4
7.42E-07	6.484615385	0.006328221	0.154211151	0	4	positive regulation of RNA metabolic process	15	FALSE		14301	51254	5.5	506	6.129427803	14	7.211102551	ellipse	0	4	0	8.58E-08	0.608241758	FALSE	0	51254	17278	0.346153846	58	13
7.73E-07	6.958974359	4.52E-04	0.143699337	0	3	positive regulation of DNA binding	14	FALSE		14301	43388	3	93	6.111599757	14	5.291502622	ellipse	0	3	0	8.98E-08	0.574358974	FALSE	0	43388	842	0.5	58	7
7.92E-07	7.7	3.76E-05	0.12987013	0	2	positive regulation of hydrolase activity	14	FALSE		14301	51345	3.5	198	6.101389282	14	6	ellipse	0	2	0	9.24E-08	0.521428571	FALSE	0	51345	20	0.625	58	9
8.65E-07	7.715384615	0.008093806	0.129611167	0	3	regulation of monooxygenase activity	14	FALSE		14301	32768	2.666666667	29	6.062879514	14	4.472135955	ellipse	0	3	0	1.01E-07	0.52032967	FALSE	0	32768	11752	0.555555556	58	5
8.84E-07	6.433333333	0.002358361	0.155440415	0	2	homeostasis of number of cells	11	FALSE		14301	48872	3.5	95	6.053658283	14	5.291502622	ellipse	0	2	0	1.04E-07	0.611904762	FALSE	0	48872	748	0.5	58	7
9.94E-07	9.182051282	2.42E-05	0.108908126	0	2	B cell proliferation	14	FALSE		14301	42100	2.5	12	6.002443272	14	4	ellipse	0	2	0	1.18E-07	0.415567766	FALSE	0	42100	8	0.75	58	4
1.02E-06	7.428205128	0.005118118	0.134622023	0	3	regulation of tyrosine phosphorylation of STAT protein	15	FALSE		14301	42509	3	30	5.991172438	14	4.472135955	ellipse	0	3	0	1.21E-07	0.540842491	FALSE	0	42509	4046	0.5	58	5
1.04E-06	4.282051282	0.194694863	0.233532934	0	13	regulation of cellular process	12	FALSE		14301	50794	5.538461538	6223	5.984620864	14	13.41640786	ellipse	0	13	0	1.24E-07	0.765567766	FALSE	0	50794	224974	0.105545617	58	45
1.10E-06	5.505128205	0.013409544	0.181648812	0	2	cell proliferation	10	FALSE		14301	8283	8	434	5.958839496	14	6.92820323	ellipse	0	2	0	1.32E-07	0.678205128	FALSE	0	8283	7242	0.5	58	12
1.20E-06	5.974358974	0.001145471	0.167381974	0	3	regulation of nitric oxide biosynthetic process	14	FALSE		14301	45428	4.666666667	31	5.922172863	14	4.472135955	ellipse	0	3	0	1.44E-07	0.644688645	FALSE	0	45428	1448	0.407407407	58	5
1.45E-06	6.405128205	0.00304794	0.1561249	0	3	multicellular organismal development	11	FALSE		14301	7275	3.666666667	2971	5.839771581	14	10.95445115	ellipse	0	3	0	1.75E-07	0.613919414	FALSE	0	7275	3776	0.444444444	58	30
1.94E-06	6.633333333	0.002494276	0.150753769	0	5	regulation of membrane protein ectodomain proteolysis	15	FALSE		14301	51043	4	14	5.711305886	14	4	ellipse	0	5	0	2.37E-07	0.597619048	FALSE	0	51043	7188	0.375	58	4
2.03E-06	5.966666667	0.005883519	0.167597765	0	4	regulation of vitamin D biosynthetic process	14	FALSE		14301	60556	4.5	4	5.692687515	14	3.464101615	ellipse	0	4	0	2.53E-07	0.645238095	FALSE	0	60556	6946	0.318181818	58	3
2.03E-06	7.633333333	1.13E-04	0.131004367	0	2	negative regulation of cytokine secretion involved in immune response	16	FALSE		14301	2740	3	4	5.692687515	14	3.464101615	ellipse	0	2	0	2.53E-07	0.526190476	FALSE	0	2740	84	0.666666667	58	3
2.03E-06	9.161538462	0	0.109151973	0	1	T-helper 2 type immune response	14	FALSE		14301	42092	2	4	5.692687515	14	3.464101615	ellipse	0	1	0	2.53E-07	0.417032967	FALSE	0	42092	0	0	58	3
2.03E-06	5.423076923	0.006916942	0.184397163	0	3	regulation of vitamin metabolic process	13	FALSE		14301	30656	5.666666667	4	5.692687515	14	3.464101615	ellipse	0	3	0	2.53E-07	0.684065934	FALSE	0	30656	7816	0.388888889	58	3
2.03E-06	6.733333333	2.10E-04	0.148514851	0	2	positive regulation of necrotic cell death	15	FALSE		14301	10940	3	4	5.692687515	14	3.464101615	ellipse	0	2	0	2.53E-07	0.59047619	FALSE	0	10940	286	0.666666667	58	3
2.06E-06	6.730769231	1.32E-05	0.148571429	0	2	regulation of defense response	14	FALSE		14301	31347	2	161	5.685835547	14	5.656854249	ellipse	0	2	0	2.58E-07	0.590659341	FALSE	0	31347	2	0.5	58	8
2.14E-06	6.733333333	0.001410975	0.148514851	0	3	positive regulation of binding	13	FALSE		14301	51099	3.333333333	109	5.669658026	14	5.291502622	ellipse	0	3	0	2.69E-07	0.59047619	FALSE	0	51099	1162	0.466666667	58	7
2.17E-06	5.320512821	0.008951959	0.187951807	0	3	signal transmission	11	FALSE		14301	23060	3.333333333	2157	5.663582949	14	10	ellipse	0	3	0	2.75E-07	0.691391941	FALSE	0	23060	4818	0.388888889	58	25
2.17E-06	5.284615385	0.01381703	0.18922853	0.166666667	4	signaling process	10	FALSE		14301	23046	6	2157	5.663582949	14	10	ellipse	0	4	0	2.75E-07	0.693956044	FALSE	0	23046	5198	0.289473684	58	25
2.29E-06	6.038461538	0.007097126	0.165605096	0	3	negative regulation of cell proliferation	14	FALSE		14301	8285	4.666666667	379	5.639491831	14	6.633249581	ellipse	0	3	0	2.92E-07	0.64010989	FALSE	0	8285	14284	0.407407407	58	11
2.46E-06	6.61025641	0.011474899	0.151280062	0	3	regulation of JAK-STAT cascade	14	FALSE		14301	46425	3.333333333	36	5.609927908	14	4.472135955	ellipse	0	3	0	3.15E-07	0.599267399	FALSE	0	46425	9096	0.466666667	58	5
2.46E-06	5.91025641	0.010037201	0.169197397	0	4	regulation of cytokine secretion	14	FALSE		14301	50707	5.5	36	5.609927908	14	4.472135955	ellipse	0	4	0	3.15E-07	0.649267399	FALSE	0	50707	8618	0.3	58	5
2.82E-06	8.18974359	0.003584	0.122103945	0	3	lymphocyte proliferation	13	FALSE		14301	46651	2.666666667	37	5.55009473	14	4.472135955	ellipse	0	3	0	3.63E-07	0.486446886	FALSE	0	46651	3726	0.416666667	58	5
2.84E-06	5.217948718	0.0045605	0.191646192	0	3	regulation of cell communication	13	FALSE		14301	10646	7	1154	5.546674415	14	8.485281374	ellipse	0	3	0	3.69E-07	0.698717949	FALSE	0	10646	5400	0.375	58	18
2.84E-06	8.220512821	1.66E-04	0.121646912	0	2	positive regulation of transcription from RNA polymerase II promoter	17	FALSE		14301	45944	3.5	388	5.546674415	14	6.633249581	ellipse	0	2	0	3.69E-07	0.484249084	FALSE	0	45944	478	0.625	58	11
3.26E-06	5.925641026	0.009923257	0.168758113	0	5	negative regulation of protein secretion	14	FALSE		14301	50709	4.4	16	5.486763081	14	4	ellipse	0	5	0	4.27E-07	0.648168498	FALSE	0	50709	10052	0.261538462	58	4
3.26E-06	6.928205128	0.001022088	0.144337528	0	3	positive regulation of steroid metabolic process	15	FALSE		14301	45940	3.666666667	16	5.486763081	14	4	ellipse	0	3	0	4.27E-07	0.576556777	FALSE	0	45940	2456	0.533333333	58	4
3.42E-06	5.594871795	0	0.178735105	0	1	regulation of system process	13	FALSE		14301	44057	7	313	5.466598792	14	6.32455532	ellipse	0	1	0	4.50E-07	0.671794872	FALSE	0	44057	0	0	58	10
3.86E-06	8.205128205	0.001836649	0.121875	0	2	B cell activation	13	FALSE		14301	42113	3	74	5.412972107	14	4.898979486	ellipse	0	2	0	5.11E-07	0.485347985	FALSE	0	42113	1942	0.666666667	58	6
4.74E-06	6.856410256	0.002134867	0.145848915	0	3	regulation of cytokine secretion involved in immune response	15	FALSE		14301	2739	3	5	5.324151975	14	3.464101615	ellipse	0	3	0	6.29E-07	0.581684982	FALSE	0	2739	3422	0.5	58	3
5.34E-06	6.194871795	0.005443357	0.161423841	0	3	regulation of cytokine production involved in immune response	14	FALSE		14301	2718	5	18	5.272844335	14	4	ellipse	0	3	0	7.14E-07	0.628937729	FALSE	0	2718	5384	0.363636364	58	4
5.34E-06	8.243589744	0	0.121306376	0	1	neutrophil chemotaxis	13	FALSE		14301	30593	3	18	5.272844335	14	4	ellipse	0	1	0	7.14E-07	0.482600733	FALSE	0	30593	0	0	58	4
5.66E-06	7.261538462	0.005569837	0.137711864	0	4	response to molecule of bacterial origin	12	FALSE		14301	2237	2.25	127	5.24687996	14	5.291502622	ellipse	0	4	0	7.61E-07	0.552747253	FALSE	0	2237	2218	0.3125	58	7
5.95E-06	6.020512821	0.001153525	0.166098807	0	4	positive regulation of cell migration	14	FALSE		14301	30335	3.75	128	5.225605903	14	5.291502622	ellipse	0	4	0	8.03E-07	0.641391941	FALSE	0	30335	1876	0.34375	58	7
6.51E-06	6.158974359	4.73E-04	0.162364696	0	2	negative regulation of cytokine production	14	FALSE		14301	1818	6	44	5.186720452	14	4.472135955	ellipse	0	2	0	8.85E-07	0.631501832	FALSE	0	1818	548	0.555555556	58	5
6.51E-06	6.174358974	8.99E-04	0.161960133	0	2	regulation of smooth muscle cell proliferation	14	FALSE		14301	48660	3.5	44	5.186720452	14	4.472135955	ellipse	0	2	0	8.85E-07	0.63040293	FALSE	0	48660	1234	0.625	58	5
8.43E-06	5.305128205	0.001145311	0.188496858	0	2	positive regulation of developmental process	13	FALSE		14301	51094	7.5	347	5.074379003	14	6.32455532	ellipse	0	2	0	1.15E-06	0.692490842	FALSE	0	51094	2110	0.541666667	58	10
8.82E-06	5.482051282	0.020643921	0.182413471	0	4	developmental process	10	FALSE		14301	32502	5.75	3234	5.054772258	14	10.95445115	ellipse	0	4	0	1.21E-06	0.67985348	FALSE	0	32502	14762	0.296875	58	30
8.99E-06	5.615384615	0.009321985	0.178082192	0	4	positive regulation of protein secretion	14	FALSE		14301	50714	5.75	47	5.046057534	14	4.472135955	ellipse	0	4	0	1.24E-06	0.67032967	FALSE	0	50714	5910	0.296875	58	5
9.00E-06	5.68974359	4.16E-04	0.175754845	0	2	maintenance of location	10	FALSE		14301	51235	4	86	5.045652214	14	4.898979486	ellipse	0	2	0	1.25E-06	0.665018315	FALSE	0	51235	96	0.5	58	6
9.00E-06	6.215384615	8.98E-04	0.160891089	0	2	regulation of necrotic cell death	14	FALSE		14301	10939	3.5	6	5.045652214	14	3.464101615	ellipse	0	2	0	1.26E-06	0.627472527	FALSE	0	10939	1246	0.625	58	3
9.00E-06	7.266666667	0	0.137614679	0	1	myeloid cell homeostasis	12	FALSE		14301	2262	3	6	5.045652214	14	3.464101615	ellipse	0	1	0	1.26E-06	0.552380952	FALSE	0	2262	0	0	58	3
9.04E-06	5.725641026	0.00248124	0.174652933	0	3	positive regulation of cellular component movement	14	FALSE		14301	51272	6	137	5.043943309	14	5.291502622	ellipse	0	3	0	1.27E-06	0.662454212	FALSE	0	51272	2926	0.384615385	58	7
9.04E-06	8.220512821	1.66E-04	0.121646912	0	2	positive regulation of gene-specific transcription	17	FALSE		14301	43193	3.5	137	5.043943309	14	5.291502622	ellipse	0	2	0	1.27E-06	0.484249084	FALSE	0	43193	478	0.625	58	7
9.81E-06	6.246153846	0.001269372	0.160098522	0	2	regulation of interleukin-12 production	14	FALSE		14301	32655	5.5	21	5.008256973	14	4	ellipse	0	2	0	1.38E-06	0.625274725	FALSE	0	32655	1386	0.5625	58	4
1.08E-05	6.328205128	4.42E-04	0.15802269	0	3	negative regulation of protein transport	14	FALSE		14301	51224	5	49	4.966314003	14	4.472135955	ellipse	0	3	0	1.53E-06	0.619413919	FALSE	0	51224	298	0.444444444	58	5
1.14E-05	7.392307692	0	0.135275754	0	1	response to virus	12	FALSE		14301	9615	4	142	4.944467611	14	5.291502622	ellipse	0	1	0	1.62E-06	0.543406593	FALSE	0	9615	0	0	58	7
1.18E-05	6.971794872	8.45E-05	0.143435086	0	2	positive regulation of interleukin-6 production	15	FALSE		14301	32755	3	22	4.927518918	14	4	ellipse	0	2	0	1.69E-06	0.573443223	FALSE	0	32755	80	0.666666667	58	4
1.31E-05	5.974358974	0.00924192	0.167381974	0	4	positive regulation of lipid metabolic process	14	FALSE		14301	45834	5	51	4.883507675	14	4.472135955	ellipse	0	4	0	1.87E-06	0.644688645	FALSE	0	45834	12564	0.333333333	58	5
1.35E-05	6.117948718	0.001605162	0.163453479	0	3	positive regulation of immune response	14	FALSE		14301	50778	5	146	4.868700607	14	5.291502622	ellipse	0	3	0	1.95E-06	0.634432234	FALSE	0	50778	2882	0.444444444	58	7
1.41E-05	7.11025641	4.16E-04	0.140641904	0	3	positive regulation of leukocyte chemotaxis	15	FALSE		14301	2690	4	23	4.850897529	14	4	ellipse	0	3	0	2.04E-06	0.563553114	FALSE	0	2690	708	0.428571429	58	4
1.43E-05	7.664102564	8.53E-04	0.130478421	0	2	regulation of gene-specific transcription	16	FALSE		14301	32583	3.5	212	4.844777588	14	5.656854249	ellipse	0	2	0	2.07E-06	0.523992674	FALSE	0	32583	2798	0.625	58	8
1.46E-05	4.474358974	0.126580475	0.223495702	0	10	regulation of metabolic process	12	FALSE		14301	19222	6	3919	4.835338759	14	11.48912529	ellipse	0	10	0	2.13E-06	0.751831502	FALSE	0	19222	159350	0.142857143	58	33
1.54E-05	8.171794872	4.44E-04	0.122372137	0	2	lymphocyte differentiation	13	FALSE		14301	30098	3.5	95	4.81350484	14	4.898979486	ellipse	0	2	0	2.24E-06	0.487728938	FALSE	0	30098	120	0.5	58	6
1.54E-05	5.88974359	0	0.169786678	0	1	negative regulation of molecular function	12	FALSE		14301	44092	6	374	4.811802439	14	6.32455532	ellipse	0	1	0	2.26E-06	0.650732601	FALSE	0	44092	0	0	58	10
1.61E-05	5.469230769	0.002266206	0.182841069	0	4	regulation of cell migration	13	FALSE		14301	30334	4	216	4.792421755	14	5.656854249	ellipse	0	4	0	2.38E-06	0.680769231	FALSE	0	30334	2756	0.333333333	58	8
1.61E-05	7.341025641	0	0.136220747	0	1	response to radiation	12	FALSE		14301	9314	2	216	4.792421755	14	5.656854249	ellipse	0	1	0	2.38E-06	0.547069597	FALSE	0	9314	0	0	58	8
1.71E-05	10.24615385	0	0.097597598	0	1	response to glucocorticoid stimulus	15	FALSE		14301	51384	2	97	4.767012219	14	4.898979486	ellipse	0	1	0	2.54E-06	0.33956044	FALSE	0	51384	0	0	58	6
1.79E-05	5.935897436	0.002082686	0.168466523	0	2	regulation of hormone levels	10	FALSE		14301	10817	3.5	153	4.747740988	14	5.291502622	ellipse	0	2	0	2.66E-06	0.647435897	FALSE	0	10817	1714	0.5	58	7
1.93E-05	6.523076923	3.75E-04	0.153301887	0	3	positive regulation of nitric oxide biosynthetic process	15	FALSE		14301	45429	4.666666667	25	4.713399467	14	4	ellipse	0	3	0	2.89E-06	0.605494505	FALSE	0	45429	368	0.407407407	58	4
2.00E-05	6.246153846	0.002919446	0.160098522	0	4	regulation of lipid biosynthetic process	14	FALSE		14301	46890	4.25	56	4.698812597	14	4.472135955	ellipse	0	4	0	3.00E-06	0.625274725	FALSE	0	46890	4948	0.361111111	58	5
2.10E-05	6.323076923	4.45E-04	0.158150852	0	2	cell communication	11	FALSE		14301	7154	5	812	4.67753207	14	7.483314774	ellipse	0	2	0	3.16E-06	0.61978022	FALSE	0	7154	138	0.5	58	14
2.14E-05	6.384615385	1.49E-04	0.156626506	0	2	cell-cell signaling	11	FALSE		14301	7267	3	587	4.669951261	14	6.92820323	ellipse	0	2	0	3.23E-06	0.615384615	FALSE	0	7267	36	0.5	58	12
2.29E-05	7.346153846	1.88E-04	0.136125654	0	2	positive regulation of chemokine biosynthetic process	16	FALSE		14301	45080	3.5	8	4.640661465	14	3.464101615	ellipse	0	2	0	3.49E-06	0.546703297	FALSE	0	45080	244	0.625	58	3
2.29E-05	10.24871795	0.005128205	0.09757318	0	2	regulation of blood volume by renin-angiotensin	15	FALSE		14301	2016	2	8	4.640661465	14	3.464101615	ellipse	0	2	0	3.49E-06	0.339377289	FALSE	0	2016	3554	0.5	58	3
2.29E-05	10.25384615	0	0.097524381	0	1	regulation of systemic arterial blood pressure by circulatory renin-angiotensin	15	FALSE		14301	1991	3	8	4.640661465	14	3.464101615	ellipse	0	1	0	3.49E-06	0.339010989	FALSE	0	1991	0	0	58	3
2.44E-05	5.625641026	0.007271845	0.177757521	0	4	negative regulation of transport	13	FALSE		14301	51051	4.75	161	4.613407238	14	5.291502622	ellipse	0	4	0	3.73E-06	0.66959707	FALSE	0	51051	4310	0.3125	58	7
2.48E-05	9.248717949	0.005128205	0.108123094	0	2	response to corticosteroid stimulus	14	FALSE		14301	31960	1.5	104	4.606206506	14	4.898979486	ellipse	0	2	0	3.81E-06	0.410805861	FALSE	0	31960	2074	0.5	58	6
2.55E-05	6.623076923	0.014395785	0.150987224	0	3	regulation of transferase activity	13	FALSE		14301	51338	3.333333333	398	4.593231816	14	6.32455532	ellipse	0	3	0	3.94E-06	0.598351648	FALSE	0	51338	10172	0.388888889	58	10
2.57E-05	5.748717949	0	0.173951829	0	1	regulation of lipid storage	13	FALSE		14301	10883	6	27	4.589689392	14	4	ellipse	0	1	0	3.99E-06	0.660805861	FALSE	0	10883	0	0	58	4
2.69E-05	8.184615385	3.10E-04	0.122180451	0	2	hemopoiesis	13	FALSE		14301	30097	3	233	4.570377588	14	5.656854249	ellipse	0	2	0	4.18E-06	0.486813187	FALSE	0	30097	92	0.5	58	8
2.73E-05	5.91025641	0.009491686	0.169197397	0	3	intracellular signal transduction	13	FALSE		14301	35556	2.666666667	833	4.564141722	14	7.483314774	ellipse	0	3	0	4.26E-06	0.649267399	FALSE	0	35556	5588	0.333333333	58	14
2.94E-05	6.902564103	0.001358494	0.1448737	0	4	regulation of steroid biosynthetic process	15	FALSE		14301	50810	3.75	28	4.531768898	14	4	ellipse	0	4	0	4.64E-06	0.578388278	FALSE	0	50810	2638	0.392857143	58	4
2.94E-05	6.548717949	0.001121963	0.152701644	0	3	regulation of leukocyte chemotaxis	14	FALSE		14301	2688	4	28	4.531768898	14	4	ellipse	0	3	0	4.64E-06	0.603663004	FALSE	0	2688	2582	0.428571429	58	4
2.94E-05	7.679487179	0.007305813	0.130217028	0	3	positive regulation of oxidoreductase activity	14	FALSE		14301	51353	3.666666667	28	4.531768898	14	4	ellipse	0	3	0	4.64E-06	0.522893773	FALSE	0	51353	20424	0.444444444	58	4
2.98E-05	5.348717949	0.060210431	0.18696069	0	8	cellular process	10	FALSE		14301	9987	4	9366	4.525865102	14	14.56021978	ellipse	0	8	0	4.72E-06	0.689377289	FALSE	0	9987	53512	0.142857143	58	53
3.18E-05	5.192307692	0.005683338	0.192592593	0	4	regulation of cellular component movement	13	FALSE		14301	51270	6.5	239	4.498065114	14	5.656854249	ellipse	0	4	0	5.05E-06	0.700549451	FALSE	0	51270	6150	0.305555556	58	8
3.31E-05	6.441025641	6.34E-04	0.155254777	0	2	hormone metabolic process	11	FALSE		14301	42445	2	110	4.48004604	14	4.898979486	ellipse	0	2	0	5.28E-06	0.611355311	FALSE	0	42445	298	0.5	58	6
3.35E-05	6.692307692	2.14E-04	0.149425287	0	2	positive regulation of smooth muscle cell proliferation	15	FALSE		14301	48661	3	29	4.474697122	14	4	ellipse	0	2	0	5.36E-06	0.593406593	FALSE	0	48661	282	0.666666667	58	4
4.05E-05	5.338461538	0.002015087	0.187319885	0	2	negative regulation of metabolic process	13	FALSE		14301	9892	8	864	4.392888178	14	7.483314774	ellipse	0	2	0	6.50E-06	0.69010989	FALSE	0	9892	3618	0.538461538	58	14
4.34E-05	6.171794872	0.003388947	0.16202742	0	4	positive regulation of leukocyte migration	14	FALSE		14301	2687	4	31	4.362650271	14	4	ellipse	0	4	0	7.06E-06	0.630586081	FALSE	0	2687	6564	0.333333333	58	4
4.34E-05	6.928205128	0.004343004	0.144337528	0	3	negative regulation of leukocyte proliferation	15	FALSE		14301	70664	3.333333333	31	4.362650271	14	4	ellipse	0	3	0	7.06E-06	0.576556777	FALSE	0	70664	10872	0.466666667	58	4
4.34E-05	7.733333333	0.001012178	0.129310345	0	3	negative regulation of mononuclear cell proliferation	16	FALSE		14301	32945	3.333333333	31	4.362650271	14	4	ellipse	0	3	0	7.06E-06	0.519047619	FALSE	0	32945	3688	0.466666667	58	4
4.34E-05	7.869230769	8.28E-04	0.127077224	0	3	negative regulation of lymphocyte proliferation	16	FALSE		14301	50672	4	31	4.362650271	14	4	ellipse	0	3	0	7.06E-06	0.509340659	FALSE	0	50672	1670	0.428571429	58	4
4.39E-05	8.258974359	0	0.12108041	0	1	response to lipopolysaccharide	13	FALSE		14301	32496	4	116	4.357084745	14	4.898979486	ellipse	0	1	0	7.18E-06	0.481501832	FALSE	0	32496	0	0	58	6
4.51E-05	7.176923077	4.55E-04	0.139335477	0	4	positive regulation of membrane protein ectodomain proteolysis	16	FALSE		14301	51044	4	10	4.34559962	14	3.464101615	ellipse	0	4	0	7.45E-06	0.558791209	FALSE	0	51044	1338	0.375	58	3
4.51E-05	9.51025641	1.37E-04	0.105149636	0	2	positive regulation of activated T cell proliferation	18	FALSE		14301	42104	3	10	4.34559962	14	3.464101615	ellipse	0	2	0	7.45E-06	0.392124542	FALSE	0	42104	604	0.666666667	58	3
4.51E-05	6.971794872	8.45E-05	0.143435086	0	2	positive regulation of interleukin-12 production	15	FALSE		14301	32735	3	10	4.34559962	14	3.464101615	ellipse	0	2	0	7.45E-06	0.573443223	FALSE	0	32735	80	0.666666667	58	3
4.77E-05	7.569230769	5.11E-04	0.132113821	0	2	positive regulation of transferase activity	14	FALSE		14301	51347	4	254	4.32175043	14	5.656854249	ellipse	0	2	0	7.89E-06	0.530769231	FALSE	0	51347	516	0.6	58	8
5.31E-05	5.461538462	0.032636837	0.183098592	0	3	multicellular organismal process	10	FALSE		14301	32501	6.666666667	4375	4.274880959	14	11.66190379	ellipse	0	3	0	8.82E-06	0.681318681	FALSE	0	32501	19232	0.354166667	58	34
5.43E-05	7.869230769	0.005211698	0.127077224	0	3	cytokine-mediated signaling pathway	13	FALSE		14301	19221	1.666666667	70	4.265384583	14	4.472135955	ellipse	0	3	0	9.11E-06	0.509340659	FALSE	0	19221	2942	0.333333333	58	5
5.43E-05	6.341025641	2.50E-04	0.157703195	0	3	negative regulation of secretion	14	FALSE		14301	51048	4.333333333	70	4.265384583	14	4.472135955	ellipse	0	3	0	9.11E-06	0.618498168	FALSE	0	51048	188	0.476190476	58	5
5.43E-05	8.164102564	0.005128205	0.122487437	0	2	adaptive immune response based on somatic recombination of immune receptors built from immunoglobulin superfamily domains	13	FALSE		14301	2460	1.5	70	4.265384583	14	4.472135955	ellipse	0	2	0	9.11E-06	0.488278388	FALSE	0	2460	3594	0.5	58	5
5.74E-05	5.307692308	0.017733503	0.188405797	0	3	initiation of signal transduction	11	FALSE		14301	23036	3.333333333	71	4.240725739	14	4.472135955	ellipse	0	3	0	9.77E-06	0.692307692	FALSE	0	23036	10640	0.388888889	58	5
5.74E-05	7.258974359	0.005380067	0.137760509	0	2	signal initiation by protein/peptide mediator	13	FALSE		14301	23049	2.5	71	4.240725739	14	4.472135955	ellipse	0	2	0	9.77E-06	0.552930403	FALSE	0	23049	3886	0.5	58	5
5.74E-05	6.284615385	0.010378639	0.159118727	0	2	signal initiation by diffusible mediator	12	FALSE		14301	23038	2.5	71	4.240725739	14	4.472135955	ellipse	0	2	0	9.77E-06	0.622527473	FALSE	0	23038	6308	0.5	58	5
5.74E-05	7.171794872	0.010230044	0.139435109	0	2	adaptive immune response	12	FALSE		14301	2250	3.5	71	4.240725739	14	4.472135955	ellipse	0	2	0	9.77E-06	0.559157509	FALSE	0	2250	7184	0.5	58	5
5.82E-05	7.68974359	2.95E-04	0.130043348	0	2	positive regulation of apoptosis	16	FALSE		14301	43065	3	442	4.235264761	14	6.32455532	ellipse	0	2	0	9.92E-06	0.522161172	FALSE	0	43065	858	0.666666667	58	10
6.15E-05	6.707692308	0.005298315	0.149082569	0	3	positive regulation of programmed cell death	15	FALSE		14301	43068	3.333333333	445	4.211043129	14	6.32455532	ellipse	0	3	0	1.05E-05	0.592307692	FALSE	0	43068	8802	0.466666667	58	10
6.35E-05	5.207692308	0.031426533	0.192023634	0	7	regulation of macromolecule metabolic process	13	FALSE		14301	60255	5.714285714	3377	4.197204299	14	10.77032961	ellipse	0	7	0	1.09E-05	0.699450549	FALSE	0	60255	38870	0.204968944	58	29
6.61E-05	5.741025641	0.014409618	0.174184904	0	4	positive regulation of cell death	14	FALSE		14301	10942	5	449	4.179988992	14	6.32455532	ellipse	0	4	0	1.14E-05	0.661355311	FALSE	0	10942	20812	0.307692308	58	10
6.61E-05	5.174358974	0.002990225	0.193260654	0	2	regulation of cell differentiation	13	FALSE		14301	45595	9.5	553	4.179788681	14	6.633249581	ellipse	0	2	0	1.14E-05	0.701831502	FALSE	0	45595	4666	0.53125	58	11
6.97E-05	8.143589744	9.11E-04	0.12279597	0	3	leukocyte differentiation	13	FALSE		14301	2521	2	127	4.156707743	14	4.898979486	ellipse	0	3	0	1.21E-05	0.48974359	FALSE	0	2521	324	0.333333333	58	6
7.08E-05	5.335897436	0.010653141	0.187409899	0	4	positive regulation of transport	13	FALSE		14301	51050	5.5	270	4.149699428	14	5.656854249	ellipse	0	4	0	1.23E-05	0.69029304	FALSE	0	51050	5346	0.3	58	8
7.78E-05	9.256410256	0.015331883	0.108033241	0	3	regulation of systemic arterial blood pressure by renin-angiotensin	14	FALSE		14301	3081	2	12	4.109038309	14	3.464101615	ellipse	0	3	0	1.36E-05	0.41025641	FALSE	0	3081	10654	0.333333333	58	3
8.19E-05	6.307692308	0.001564136	0.158536585	0	2	signal transmission via phosphorylation event	12	FALSE		14301	23014	2.5	364	4.086698353	14	6	ellipse	0	2	0	1.44E-05	0.620879121	FALSE	0	23014	468	0.5	58	9
8.19E-05	6.641025641	4.61E-05	0.150579151	0	2	intracellular protein kinase cascade	13	FALSE		14301	7243	2.5	364	4.086698353	14	6	ellipse	0	2	0	1.44E-05	0.597069597	FALSE	0	7243	12	0.5	58	9
8.98E-05	9.302564103	0	0.107497244	0	1	inflammatory cell apoptosis	14	FALSE		14301	6925	2	2	4.0466721	14	2.828427125	ellipse	0	1	0	1.62E-05	0.406959707	FALSE	0	6925	0	0	58	2
8.98E-05	8.148717949	0.001738224	0.122718691	0	2	chronic inflammatory response to antigenic stimulus	13	FALSE		14301	2439	2.5	2	4.0466721	14	2.828427125	ellipse	0	2	0	1.62E-05	0.489377289	FALSE	0	2439	3580	0.75	58	2
8.98E-05	5.976923077	0.003300118	0.167310167	0	3	positive regulation of vitamin metabolic process	14	FALSE		14301	46136	5.333333333	2	4.0466721	14	2.828427125	ellipse	0	3	0	1.62E-05	0.644505495	FALSE	0	46136	6196	0.393939394	58	2
8.98E-05	6.528205128	0.003417679	0.153181461	0	4	positive regulation of vitamin D biosynthetic process	15	FALSE		14301	60557	4.5	2	4.0466721	14	2.828427125	ellipse	0	4	0	1.62E-05	0.605128205	FALSE	0	60557	6840	0.318181818	58	2
8.98E-05	8.169230769	0	0.122410546	0	1	regulation of protein kinase activity	15	FALSE		14301	45859	3	369	4.0466721	14	6	ellipse	0	1	0	1.60E-05	0.487912088	FALSE	0	45859	0	0	58	9
8.98E-05	7.574358974	5.08E-04	0.132024374	0	3	positive regulation of heterotypic cell-cell adhesion	16	FALSE		14301	34116	2.666666667	2	4.0466721	14	2.828427125	ellipse	0	3	0	1.62E-05	0.53040293	FALSE	0	34116	842	0.555555556	58	2
8.98E-05	11.24615385	0	0.088919289	0	1	regulation of renal output by angiotensin	16	FALSE		14301	2019	2	2	4.0466721	14	2.828427125	ellipse	0	1	0	1.62E-05	0.268131868	FALSE	0	2019	0	0	58	2
8.98E-05	8.174358974	0	0.122333752	0	1	hepatic immune response	13	FALSE		14301	2384	2	2	4.0466721	14	2.828427125	ellipse	0	1	0	1.62E-05	0.487545788	FALSE	0	2384	0	0	58	2
9.09E-05	6.033333333	6.91E-04	0.165745856	0	3	positive regulation of secretion	14	FALSE		14301	51047	4	134	4.041357758	14	4.898979486	ellipse	0	3	0	1.64E-05	0.64047619	FALSE	0	51047	544	0.5	58	6
9.11E-05	6.9	2.20E-05	0.144927536	0	2	regulation of intracellular protein transport	15	FALSE		14301	33157	4.5	79	4.040650879	14	4.472135955	ellipse	0	2	0	1.65E-05	0.578571429	FALSE	0	33157	8	0.583333333	58	5
9.92E-05	6.441025641	0	0.155254777	0	1	regulation of lipid transport	14	FALSE		14301	32368	7	39	4.003508612	14	4	ellipse	0	1	0	1.80E-05	0.611355311	FALSE	0	32368	0	0	58	4
1.00E-04	6.753846154	0.001491558	0.148063781	0	2	regulation of hydrolase activity	13	FALSE		14301	51336	3.5	375	4.000153537	14	6	ellipse	0	2	0	1.82E-05	0.589010989	FALSE	0	51336	2920	0.625	58	9
1.09E-04	5.61025641	0.005534653	0.178244973	0	4	regulation of leukocyte migration	13	FALSE		14301	2685	4.25	40	3.964342395	14	4	ellipse	0	4	0	2.00E-05	0.670695971	FALSE	0	2685	7280	0.325	58	4
1.16E-04	7.171794872	0.012488532	0.139435109	0	3	regulation of kinase activity	14	FALSE		14301	43549	2.666666667	383	3.935485734	14	6	ellipse	0	3	0	2.15E-05	0.559157509	FALSE	0	43549	8134	0.333333333	58	9
1.47E-04	8.661538462	0.004255593	0.115452931	0	3	positive regulation of monooxygenase activity	15	FALSE		14301	32770	2.666666667	15	3.831757945	14	3.464101615	ellipse	0	3	0	2.78E-05	0.452747253	FALSE	0	32770	13140	0.555555556	58	3
1.62E-04	5.333333333	0.012336254	0.1875	0	4	regulation of primary metabolic process	13	FALSE		14301	80090	6.75	3554	3.790379168	14	10.77032961	ellipse	0	4	0	3.09E-05	0.69047619	FALSE	0	80090	8576	0.2875	58	29
1.72E-04	8.256410256	0.010230044	0.121118012	0	2	response to steroid hormone stimulus	13	FALSE		14301	48545	2.5	225	3.763379481	14	5.291502622	ellipse	0	2	0	3.31E-05	0.481684982	FALSE	0	48545	4144	0.5	58	7
1.90E-04	7.664102564	8.53E-04	0.130478421	0	2	regulation of transcription from RNA polymerase II promoter	16	FALSE		14301	6357	3.5	747	3.720595227	14	6.92820323	ellipse	0	2	0	3.66E-05	0.523992674	FALSE	0	6357	2798	0.625	58	12
2.12E-04	5.753846154	0.005000769	0.173796791	0	2	regulation of response to stress	13	FALSE		14301	80134	4	319	3.674686258	14	5.656854249	ellipse	0	2	0	4.08E-05	0.66043956	FALSE	0	80134	2354	0.5	58	8
2.29E-04	6.028205128	0.003542958	0.165886857	0	3	regulation of intracellular transport	14	FALSE		14301	32386	4.333333333	97	3.639336191	14	4.472135955	ellipse	0	3	0	4.46E-05	0.640842491	FALSE	0	32386	3380	0.416666667	58	5
2.39E-04	7	0.002400735	0.142857143	0	3	regulation of cell-cell adhesion involved in gastrulation	15	FALSE		14301	70587	3.333333333	3	3.621242603	14	2.828427125	ellipse	0	3	0	4.84E-05	0.571428571	FALSE	0	70587	4636	0.466666667	58	2
2.39E-04	7.197435897	4.22E-04	0.138938368	0	2	regulation of heterotypic cell-cell adhesion	15	FALSE		14301	34114	3.5	3	3.621242603	14	2.828427125	ellipse	0	2	0	4.84E-05	0.557326007	FALSE	0	34114	1038	0.833333333	58	2
2.58E-04	6.969230769	0.003972598	0.143487859	0	3	negative regulation of lymphocyte activation	15	FALSE		14301	51250	4.333333333	51	3.589088261	14	4	ellipse	0	3	0	5.28E-05	0.573626374	FALSE	0	51250	10054	0.416666667	58	4
2.58E-04	6.358974359	0.005225737	0.157258065	0	4	positive regulation of cytokine biosynthetic process	15	FALSE		14301	42108	5	51	3.589088261	14	4	ellipse	0	4	0	5.28E-05	0.617216117	FALSE	0	42108	6992	0.363636364	58	4
3.18E-04	7.248717949	0.005301353	0.13795543	0	2	cell differentiation	12	FALSE		14301	30154	3	1667	3.497614865	14	8.485281374	ellipse	0	2	0	6.57E-05	0.553663004	FALSE	0	30154	3814	0.5	58	18
3.63E-04	6.194871795	0.006608595	0.161423841	0	4	negative regulation of leukocyte activation	14	FALSE		14301	2695	3.5	56	3.440006714	14	4	ellipse	0	4	0	7.64E-05	0.628937729	FALSE	0	2695	14144	0.357142857	58	4
3.89E-04	4.817948718	0.081069657	0.207557211	0	8	regulation of cellular metabolic process	13	FALSE		14301	31323	7.125	3736	3.410181772	14	10.77032961	ellipse	0	8	0	8.30E-05	0.727289377	FALSE	0	31323	125624	0.175	58	29
4.14E-04	7.333333333	7.76E-04	0.136363636	0	2	circulatory system process	12	FALSE		14301	3013	2.5	181	3.383351707	14	4.898979486	ellipse	0	2	0	8.87E-05	0.547619048	FALSE	0	3013	354	0.5	58	6
4.14E-04	6.853846154	0.002097899	0.145903479	0	2	blood circulation	11	FALSE		14301	8015	2.5	181	3.383351707	14	4.898979486	ellipse	0	2	0	8.87E-05	0.581868132	FALSE	0	8015	1736	0.5	58	6
4.26E-04	8.274358974	0.021061811	0.120855284	0	3	regulation of systemic arterial blood pressure by hormone	13	FALSE		14301	1990	2.333333333	22	3.370599385	14	3.464101615	ellipse	0	3	0	9.23E-05	0.48040293	FALSE	0	1990	14512	0.333333333	58	3
4.33E-04	6.297435897	0.010818805	0.158794788	0	3	cellular developmental process	11	FALSE		14301	48869	4.666666667	1713	3.363936365	14	8.485281374	ellipse	0	3	0	9.40E-05	0.621611722	FALSE	0	48869	8058	0.366666667	58	18
4.79E-04	6.817948718	0.001937495	0.146671681	0	4	positive regulation of lipid biosynthetic process	15	FALSE		14301	46889	4.25	23	3.319971461	14	3.464101615	ellipse	0	4	0	1.06E-04	0.584432234	FALSE	0	46889	6672	0.40625	58	3
5.13E-04	5.992307692	0.002618362	0.166880616	0	3	negative regulation of cell activation	14	FALSE		14301	50866	4.666666667	62	3.289777993	14	4	ellipse	0	3	0	1.14E-04	0.643406593	FALSE	0	50866	6360	0.407407407	58	4
5.75E-04	6.346153846	0.005729106	0.157575758	0	4	positive regulation of DNA metabolic process	15	FALSE		14301	51054	5	64	3.240199634	14	4	ellipse	0	4	0	1.29E-04	0.618131868	FALSE	0	51054	10760	0.333333333	58	4
6.39E-04	6.748717949	9.34E-04	0.148176292	0	3	regulation of proteolysis	15	FALSE		14301	30162	4.666666667	66	3.194483492	14	4	ellipse	0	3	0	1.46E-04	0.589377289	FALSE	0	30162	1810	0.458333333	58	4
6.61E-04	6.325641026	0.019651528	0.158086745	0	2	response to endogenous stimulus	11	FALSE		14301	9719	6.5	493	3.179983345	14	6	ellipse	0	2	0	1.51E-04	0.61959707	FALSE	0	9719	8104	0.5	58	9
6.62E-04	7.364102564	0.015980039	0.135793872	0	2	endocrine process	12	FALSE		14301	50886	3	26	3.17930092	14	3.464101615	ellipse	0	2	0	1.54E-04	0.545421245	FALSE	0	50886	9624	0.5	58	3
6.78E-04	7.176923077	0.005128205	0.139335477	0	2	organ or tissue specific immune response	12	FALSE		14301	2251	3	5	3.168941905	14	2.828427125	ellipse	0	2	0	1.60E-04	0.558791209	FALSE	0	2251	3594	0.5	58	2
6.98E-04	6.274358974	0.0032976	0.159378831	0	2	intracellular signaling pathway	12	FALSE		14301	23034	3	1158	3.156456267	14	7.483314774	ellipse	0	2	0	1.65E-04	0.623260073	FALSE	0	23034	1828	0.5	58	14
7.20E-04	7.794871795	0.010041893	0.128289474	0	2	regulation of systemic arterial blood pressure mediated by a chemical signal	12	FALSE		14301	3044	2.5	27	3.142668867	14	3.464101615	ellipse	0	2	0	1.73E-04	0.514652015	FALSE	0	3044	8422	0.5	58	3
7.44E-04	5.78974359	0.006489647	0.172719221	0	4	regulation of DNA metabolic process	14	FALSE		14301	51052	5.25	130	3.128404262	14	4.472135955	ellipse	0	4	0	1.79E-04	0.657875458	FALSE	0	51052	12144	0.326923077	58	5
9.28E-04	6.251282051	0.001801829	0.159967186	0	4	regulation of protein catabolic process	14	FALSE		14301	42176	4.75	74	3.032449276	14	4	ellipse	0	4	0	2.27E-04	0.624908425	FALSE	0	42176	4762	0.416666667	58	4
9.64E-04	7.469230769	6.04E-04	0.133882595	0	4	positive regulation of steroid biosynthetic process	16	FALSE		14301	10893	3.75	6	3.015853507	14	2.828427125	ellipse	0	4	0	2.40E-04	0.537912088	FALSE	0	10893	826	0.392857143	58	2
9.64E-04	7.156410256	0.011462791	0.139734862	0	3	inflammatory response to antigenic stimulus	12	FALSE		14301	2437	3.666666667	6	3.015853507	14	2.828427125	ellipse	0	3	0	2.40E-04	0.56025641	FALSE	0	2437	14424	0.380952381	58	2
1.29E-03	5.243589744	0.015952053	0.190709046	0	3	regulation of cell adhesion	13	FALSE		14301	30155	6.666666667	148	2.889215211	14	4.472135955	ellipse	0	3	0	3.27E-04	0.696886447	FALSE	0	30155	15878	0.377777778	58	5
1.31E-03	9.125641026	2.50E-05	0.109581343	0	2	chronic inflammatory response	14	FALSE		14301	2544	3	7	2.884223566	14	2.828427125	ellipse	0	2	0	3.35E-04	0.41959707	FALSE	0	2544	10	0.666666667	58	2
1.46E-03	7.269230769	0.015336278	0.137566138	0	3	response to hormone stimulus	12	FALSE		14301	9725	2.333333333	441	2.83488696	14	5.656854249	ellipse	0	3	0	3.80E-04	0.552197802	FALSE	0	9725	6218	0.333333333	58	8
1.69E-03	7.117948718	7.08E-04	0.140489914	0	3	positive regulation of proteolysis	16	FALSE		14301	45862	4	37	2.772081253	14	3.464101615	ellipse	0	3	0	4.46E-04	0.563003663	FALSE	0	45862	264	0.375	58	3
1.69E-03	6.5	0.004452988	0.153846154	0	3	regulation of gastrulation	14	FALSE		14301	10470	2.666666667	8	2.772081253	14	2.828427125	ellipse	0	3	0	4.46E-04	0.607142857	FALSE	0	10470	6666	0.416666667	58	2
1.81E-03	6.851282051	0.014360136	0.145958084	0	2	regulation of systemic arterial blood pressure	11	FALSE		14301	3073	2.5	38	2.741256389	14	3.464101615	ellipse	0	2	0	4.83E-04	0.582051282	FALSE	0	3073	10382	0.5	58	3
1.87E-03	5.541025641	0.005979117	0.180472004	0	3	negative regulation of immune system process	13	FALSE		14301	2683	5.333333333	91	2.727346377	14	4	ellipse	0	3	0	5.01E-04	0.675641026	FALSE	0	2683	9418	0.393939394	58	4
2.32E-03	5.88974359	0.025689819	0.169786678	0	3	regulation of blood pressure	10	FALSE		14301	8217	3	97	2.634024247	14	4	ellipse	0	3	0	6.37E-04	0.650732601	FALSE	0	8217	16056	0.333333333	58	4
2.65E-03	6.794871795	0.001060379	0.147169811	0	4	positive regulation of protein catabolic process	15	FALSE		14301	45732	4	44	2.576677722	14	3.464101615	ellipse	0	4	0	7.45E-04	0.586080586	FALSE	0	45732	3958	0.375	58	3
4.52E-03	5.669230769	0.002693719	0.176390773	0	2	regulation of anatomical structure morphogenesis	13	FALSE		14301	22603	4.5	301	2.345105495	14	4.898979486	ellipse	0	2	0	1.34E-03	0.666483516	FALSE	0	22603	4368	0.583333333	58	6
4.55E-03	6.292307692	0.00419375	0.158924205	0	4	positive regulation of cellular catabolic process	15	FALSE		14301	31331	5	54	2.341656507	14	3.464101615	ellipse	0	4	0	1.36E-03	0.621978022	FALSE	0	31331	14094	0.363636364	58	3
4.71E-03	6.723076923	0.003833748	0.148741419	0	3	positive regulation of cell-cell adhesion	15	FALSE		14301	22409	3.333333333	14	2.327365401	14	2.828427125	ellipse	0	3	0	1.43E-03	0.591208791	FALSE	0	22409	6394	0.583333333	58	2
8.14E-03	5.761538462	0.008218431	0.173564753	0	3	positive regulation of cell adhesion	14	FALSE		14301	45785	5.333333333	69	2.089586784	14	3.464101615	ellipse	0	3	0	2.74E-03	0.65989011	FALSE	0	45785	11100	0.393939394	58	3
8.25E-03	5.307692308	0.01464495	0.188405797	0	5	regulation of biosynthetic process	13	FALSE		14301	9889	6.4	3045	2.083590148	14	9.38083152	ellipse	0	5	0	2.79E-03	0.692307692	FALSE	0	9889	22112	0.284210526	58	22
8.43E-03	5.976923077	0.005296137	0.167310167	0	4	positive regulation of catabolic process	14	FALSE		14301	9896	5.25	70	2.073947623	14	3.464101615	ellipse	0	4	0	2.86E-03	0.644505495	FALSE	0	9896	13580	0.354166667	58	3
8.73E-03	5.771794872	0.005233656	0.173256331	0	4	regulation of cellular catabolic process	14	FALSE		14301	31329	5.25	243	2.058929185	14	4.472135955	ellipse	0	4	0	2.99E-03	0.659157509	FALSE	0	31329	14140	0.386363636	58	5
1.40E-02	5.425641026	0.008956328	0.184310019	0	4	regulation of catabolic process	13	FALSE		14301	9894	5.5	281	1.852509891	14	4.472135955	ellipse	0	4	0	5.54E-03	0.683882784	FALSE	0	9894	15278	0.346153846	58	5
1.44E-02	6.205128205	0.009457491	0.161157025	0	4	regulation of cell-cell adhesion	14	FALSE		14301	22407	2.75	28	1.842966036	14	2.828427125	ellipse	0	4	0	5.71E-03	0.628205128	FALSE	0	22407	10516	0.4375	58	2
1.50E-02	5.935897436	0.008333839	0.168466523	0	4	regulation of RNA metabolic process	14	FALSE		14301	51252	5.75	1856	1.824443379	14	7.745966692	ellipse	0	4	0	6.00E-03	0.647435897	FALSE	0	51252	16758	0.339285714	58	15
1.57E-02	5.379487179	0.006032628	0.185891325	0	4	regulation of nitrogen compound metabolic process	13	FALSE		14301	51171	6	3040	1.802841715	14	9.16515139	ellipse	0	4	0	6.32E-03	0.687179487	FALSE	0	51171	6350	0.333333333	58	21
1.62E-02	5.543589744	0.006701144	0.180388529	0	3	regulation of embryonic development	13	FALSE		14301	45995	5.333333333	30	1.790843988	14	2.828427125	ellipse	0	3	0	6.54E-03	0.675457875	FALSE	0	45995	9288	0.433333333	58	2
1.82E-02	5.88974359	0.012237387	0.169786678	0	6	regulation of macromolecule biosynthetic process	14	FALSE		14301	10556	5.333333333	2877	1.740352061	14	8.94427191	ellipse	0	6	0	7.44E-03	0.650732601	FALSE	0	10556	18646	0.254901961	58	20
2.02E-02	6.069230769	0.001178765	0.164765526	0	3	regulation of gene expression	14	FALSE		14301	10468	5.666666667	2928	1.695275633	14	8.94427191	ellipse	0	3	0	9.08E-03	0.637912088	FALSE	0	10468	1836	0.424242424	58	20
2.45E-02	5.474358974	0.006167249	0.182669789	0	3	localization	10	FALSE		14301	51179	6	2984	1.610928868	14	8.94427191	ellipse	0	3	0	1.12E-02	0.68040293	FALSE	0	51179	2152	0.333333333	58	20
2.49E-02	6.671794872	0.014556854	0.149884704	0	5	regulation of transcription, DNA-dependent	15	FALSE		14301	6355	4	1807	1.603781054	14	7.483314774	ellipse	0	5	0	1.16E-02	0.594871795	FALSE	0	6355	27266	0.3	58	14
2.56E-02	5.512820513	0.014215129	0.181395349	0	7	regulation of nucleobase, nucleoside, nucleotide and nucleic acid metabolic process	14	FALSE		14301	19219	5.285714286	3014	1.591501898	14	8.94427191	ellipse	0	7	0	1.25E-02	0.677655678	FALSE	0	19219	26194	0.214285714	58	20
4.55E-02	5.458974359	0.02181582	0.183184594	0	7	regulation of cellular biosynthetic process	14	FALSE		14301	31326	5.571428571	3021	1.3423558	14	8.717797887	ellipse	0	7	0	2.62E-02	0.681501832	FALSE	0	31326	27956	0.207792208	58	19
4.74E-02	5.743589744	0.0268149	0.174107143	0	7	regulation of transcription	14	FALSE		14301	45449	5.428571429	2622	1.324107913	14	8.246211251	ellipse	0	7	0	2.79E-02	0.661172161	FALSE	0	45449	41564	0.210884354	58	17
1.50E-01	5.515384615	0.003653043	0.181311018	0	2	metabolic process	10	FALSE		14301	8152	8	5957	0.823705819	14	10.77032961	ellipse	0	2	0	1.24E-01	0.677472527	FALSE	0	8152	2128	0.5	58	29
2.88E-01	6.402564103	0.024572937	0.156187425	0	3	system process	11	FALSE		14301	3008	2.333333333	1506	0.540538392	14	5.656854249	ellipse	0	3	0	2.63E-01	0.614102564	FALSE	0	3008	13740	0.333333333	58	8
1	4.528205128	0.380614497	0.220838052	0.010989011	14	biological_process	9	FALSE		14301	8150	4.071428571	14301	0	14	15.23154621	ellipse	0	14	0	1	0.747985348	FALSE	0	8150	251378	0.084586466	58	58
