# Supplementary material for: A Computational Text Mining-Guided Meta-Analysis Approach to Identify Potential Xerostomia Drug Targets
Source: J Clin Med. 2022 Mar 5;11(5):1442. doi: 10.3390/jcm11051442 (PMC8911392; doi:10.3390/jcm11051442)
Supplement: Supplementary file 1 [file jcm-11-01442-s001.zip › Data File S4. DGIDB Intersection drugs MB 10 28 21.xlsx]

## Sheet: Sheet1
search_term	match_term	match_type	gene	drug	interaction_types	sources	pmids	Query Score	Interaction Score
ACE	ACE	Definite	ACE	ACETYLCHOLINE	inhibitor	ChemblInteractions
ACE	ACE	Definite	ACE	ALACEPRIL	inhibitor	ChemblInteractions
ACE	ACE	Definite	ACE	AMLODIPINE	inhibitor	GuideToPharmacology	17355163
ACE	ACE	Definite	ACE	ASPIRIN	inhibitor	TdgClinicalTrial|TEND|GuideToPharmacology|TTD	11030016|11752352|2836111|11329095
ACE	ACE	Definite	ACE	ATENOLOL	inhibitor	TdgClinicalTrial|TEND|GuideToPharmacology|PharmGKB|TTD	19290794|11929321|9535416|8986921|15773232|11217909|10335726|9726242|15788353|11752352|9270093|15967849|11007831|10999650
ACE	ACE	Definite	ACE	ATORVASTATIN	inhibitor	TdgClinicalTrial|TEND|GuideToPharmacology|TTD	11929321|15286086|7473177|11752352
ACE	ACE	Definite	ACE	BENAZEPRIL	inhibitor	TdgClinicalTrial|TEND|GuideToPharmacology|PharmGKB|TTD	19290794|11030016|11929321|9535416|17618628|9506845|8986921|15773232|11217909|10335726|20577119|9726242|11752352|9869506|9270093|15967849|11007831|10999650	23.8	2.62
ACE	ACE	Definite	ACE	BENAZEPRIL HYDROCHLORIDE	inhibitor	GuideToPharmacology
ACE	ACE	Definite	ACE	BENAZEPRILAT	inhibitor	ChemblInteractions
ACE	ACE	Definite	ACE	BUMETANIDE	inhibitor	TdgClinicalTrial|TEND|GuideToPharmacology|TTD	11929321|16126915|12613273|11752352|20524801
ACE	ACE	Definite	ACE	BUPROPION	inhibitor	TdgClinicalTrial|ChemblInteractions|NCI|TEND|GuideToPharmacology|PharmGKB|TTD	27546928|2839262|16889963|2442780|3937925|11030016|11929321|3320343|19286758|17618628|3325392|3038284|15236580|20830509|20014331|7042175|6275810|11752352|9869506|12424228|12489813|2875891|9551410|9069453|9863143|8864563
ACE	ACE	Definite	ACE	CANDESARTAN	inhibitor	TdgClinicalTrial|TEND|GuideToPharmacology|PharmGKB|TTD	11929321|16370923|15788353|11752352|19379059|11007831
ACE	ACE	Definite	ACE	CANDOXATRIL	inhibitor	TdgClinicalTrial|TEND|GuideToPharmacology|PharmGKB|TTD	19290794|9535416|10398211|8986921|15773232|11217909|10205231|10335726|1382157|1382161|9726242|11752352|9270093|10446934|18423812|15967849|11007831|10999650
ACE	ACE	Definite	ACE	CAPTOPRIL	inhibitor	TdgClinicalTrial|ChemblInteractions|TEND|GuideToPharmacology|TTD	11030016|11929321|11752352	22.26	2.45
ACE	ACE	Definite	ACE	CGS-27023A	inhibitor	ChemblInteractions
ACE	ACE	Definite	ACE	CHLORTHALIDONE	inhibitor	TdgClinicalTrial|ChemblInteractions|TEND|GuideToPharmacology|PharmGKB|TTD	11030016|11929321|16398929|11752352
ACE	ACE	Definite	ACE	CILAZAPRIL	inhibitor	GuideToPharmacology		100.84	22.23
ACE	ACE	Definite	ACE	DELAPRIL	inhibitor	GuideToPharmacology
ACE	ACE	Definite	ACE	DESERPIDINE	inhibitor	ChemblInteractions
ACE	ACE	Definite	ACE	ENALAPRIL	inhibitor	GuideToPharmacology
ACE	ACE	Definite	ACE	ENALAPRIL MALEATE	inhibitor	ChemblInteractions
ACE	ACE	Definite	ACE	ENALAPRILAT	inhibitor	GuideToPharmacology
ACE	ACE	Definite	ACE	FASIDOTRIL	inhibitor	GuideToPharmacology
ACE	ACE	Definite	ACE	FASIDOTRILAT	inhibitor	ChemblInteractions
ACE	ACE	Definite	ACE	FLUOXETINE	inhibitor	TdgClinicalTrial|TEND|GuideToPharmacology|PharmGKB|TTD	12799093|17618628|9661139|16424790|15236580|8986921|10880412|8538349|11752352
ACE	ACE	Definite	ACE	FLUVASTATIN	inhibitor	GuideToPharmacology|TTD
ACE	ACE	Definite	ACE	FOSINOPRIL	inhibitor	GuideToPharmacology		35.07	7.73
ACE	ACE	Definite	ACE	FUROSEMIDE	inhibitor	TdgClinicalTrial|TEND|PharmGKB|TTD	11929321|11817979|3020249|16116691|11752352
ACE	ACE	Definite	ACE	GALLOPAMIL	inhibitor	ChemblInteractions
ACE	ACE	Definite	ACE	GEMFIBROZIL	inhibitor	TdgClinicalTrial|TEND	16642666|11300648
ACE	ACE	Definite	ACE	HYDROCHLOROTHIAZIDE	inhibitor	GuideToPharmacology
ACE	ACE	Definite	ACE	ILEPATRIL	inhibitor	TdgClinicalTrial|TEND|TTD	16431399|11752352|17139284|17016423
ACE	ACE	Definite	ACE	IMIDAPRIL	inhibitor	GuideToPharmacology
ACE	ACE	Definite	ACE	IMIDAPRILAT	inhibitor	GuideToPharmacology
ACE	ACE	Definite	ACE	INDOMETHACIN		DTC	24074025
ACE	ACE	Definite	ACE	IRBESARTAN		PharmGKB	10334805
ACE	ACE	Definite	ACE	LISINOPRIL		TTD		28.81	3.18
ACE	ACE	Definite	ACE	LISINOPRIL HYDRATE		PharmGKB|TTD	21269061|12371972|12623934
ACE	ACE	Definite	ACE	METOPROLOL		PharmGKB	27262302
ACE	ACE	Definite	ACE	MOEXIPRIL		PharmGKB	15121491	35.07	7.73
ACE	ACE	Definite	ACE	MOEXIPRIL HYDROCHLORIDE		PharmGKB	20577119
ACE	ACE	Definite	ACE	NITROPRUSSIDE		PharmGKB	11593098|8728305|12844134
ACE	ACE	Definite	ACE	PERINDOPRIL		PharmGKB	20877298	12.06	2.66
ACE	ACE	Definite	ACE	PERINDOPRIL ARGININE		PharmGKB	22947179
ACE	ACE	Definite	ACE	PERINDOPRIL ERBUMINE		TdgClinicalTrial|TEND|TTD
ACE	ACE	Definite	ACE	PERINDOPRILAT		PharmGKB	11545752|10636265
ACE	ACE	Definite	ACE	PRAVASTATIN		TdgClinicalTrial
ACE	ACE	Definite	ACE	QUINAPRIL		PharmGKB	16116691	26.31	2.9
ACE	ACE	Definite	ACE	QUINAPRIL HYDROCHLORIDE		PharmGKB	11593098|8728305|12844134
ACE	ACE	Definite	ACE	QUINAPRILAT		PharmGKB	12837457
ACE	ACE	Definite	ACE	RAMIPRIL		PharmGKB	20877298
ACE	ACE	Definite	ACE	RAMIPRILAT		PharmGKB	27262302
ACE	ACE	Definite	ACE	RESCINNAMINE		PharmGKB	11593098|12065207
ACE	ACE	Definite	ACE	SERTRALINE		PharmGKB	12123487
ACE	ACE	Definite	ACE	SILDENAFIL		DTC	24074025
ACE	ACE	Definite	ACE	SPIRAPRIL		PharmGKB	18727619	39.46	8.7
ACE	ACE	Definite	ACE	SPIRAPRIL HYDROCHLORIDE		TTD
ACE	ACE	Definite	ACE	SPIRAPRILAT		PharmGKB	20877298
ACE	ACE	Definite	ACE	SPIRONOLACTONE		PharmGKB	11593098|12065207
ACE	ACE	Definite	ACE	TORSEMIDE		NCI	3937925
ACE	ACE	Definite	ACE	TRANDOLAPRIL		PharmGKB	20577119	11.69	2.58
ACE	ACE	Definite	ACE	TRANDOLAPRILAT		PharmGKB	11545752|16103896|10636265|12695469
ACE	ACE	Definite	ACE	VASOPRESSIN		NCI	6289972
ACE	ACE	Definite	ACE	VORINOSTAT		PharmGKB	10334805
ACE	ACE	Definite	ACE	ZOFENOPRIL		TTD
ACE	ACE	Definite	ACE	FOSINOPRIL SODIUM	inhibitor	ChemblInteractions
AGT	AGT	Definite	AGT	ADRIAMYCIN		PharmGKB	11593098|14700505	0.92	0.48
AGT	AGT	Definite	AGT	AMLODIPINE		NCI	7581027
AGT	AGT	Definite	AGT	ASPIRIN		NCI	11928713
AGT	AGT	Definite	AGT	ATENOLOL		PharmGKB
AGT	AGT	Definite	AGT	BENAZEPRIL		NCI	15576665	3.76	1.95
AGT	AGT	Definite	AGT	CHLORTHALIDONE		PharmGKB		0.88	0.46
AGT	AGT	Definite	AGT	CYT006-ANGQB		PharmGKB	20824505	4.38	4.56
AGT	AGT	Definite	AGT	ENALAPRIL		PharmGKB		0.88	0.46
AGT	AGT	Definite	AGT	HYDROCORTISONE		TdgClinicalTrial
AGT	AGT	Definite	AGT	IMIDAPRIL		NCI|PharmGKB	12693379|11849656	4.368	2.28
AGT	AGT	Definite	AGT	IRBESARTAN		PharmGKB	11593098|15614026|14700505	3.19	1.66
AGT	AGT	Definite	AGT	LISINOPRIL		NCI	3023023	1.25	0.65
AGT	AGT	Definite	AGT	MESTRANOL		PharmGKB	17261659|25143324	0.97	1.01
AGT	AGT	Definite	AGT	QUINAPRIL		PharmGKB	25143324	11.69	6.08
ALB	ALB	Definite	ALB	(-)-EPICATECHIN		DTC	20598557	0.8	0.55
ALB	ALB	Definite	ALB	[19F]-HALOPERIDOL		DTC		4.38	3.04
ALB	ALB	Definite	ALB	AMODIAQUINE HYDROCHLORIDE		DTC	22658498	4.38	3.04
ALB	ALB	Definite	ALB	CHEMBL1945287		DTC	21632244	8.77	6.08
ALB	ALB	Definite	ALB	COCHINCHINENIN C		DTC	25734332	8.77	6.08
ALB	ALB	Definite	ALB	DIAZEPAM		DTC	20869876	0.29	0.2
ALB	ALB	Definite	ALB	DICLOFENAC		DTC	17560104	0.73	0.25
ALB	ALB	Definite	ALB	EBSELEN		TTD		0.13	0.09
ALB	ALB	Definite	ALB	EPICATECHIN GALLATE		DTC	20598557	2.19	1.52
ALB	ALB	Definite	ALB	EPIGALLOCATECHIN		DTC	20598557	8.77	6.08
ALB	ALB	Definite	ALB	EPIGALOCATECHIN GALLATE		DTC	20598557	0.67	0.23
ALB	ALB	Definite	ALB	FLUCONAZOLE		DTC	25301772	0.97	0.68
ALB	ALB	Definite	ALB	GADOFOSVESET		TTD		4.38	3.04
ALB	ALB	Definite	ALB	IODIPAMIDE		TTD		4.38	3.04
ALB	ALB	Definite	ALB	NAPROXEN		NCI	10682387	1.46	0.51
ALB	ALB	Definite	ALB	OLMESARTAN MEDOXOMIL		DTC	22086979	4.38	3.04
ALB	ALB	Definite	ALB	OXYPHENBUTAZONE		TTD		0.34	0.23
ALB	ALB	Definite	ALB	PHENYLBUTAZONE		DTC	20869876	0.73	0.51
ALB	ALB	Definite	ALB	PYROGALLOL		DTC	20598557	1.17	0.41
ALB	ALB	Definite	ALB	RALTITREXED		NCI	15025739	1.25	0.87
ALB	ALB	Definite	ALB	WARFARIN		DTC	17560104	0.24	0.17
APOA1	APOA1	Definite	APOA1	ALCOHOL		NCI	10956052	0.31	0.19
APOA1	APOA1	Definite	APOA1	APABETALONE		TdgClinicalTrial		2.19	3.99
APOA1	APOA1	Definite	APOA1	CHEMBL247920		DTC	17554340	8.77	15.95
APOA1	APOA1	Definite	APOA1	FENOFIBRATE		PharmGKB	19207029|23119086	1.36	0.82
APOA1	APOA1	Definite	APOA1	FUROSEMIDE		NCI	1446618	1.35	1.23
APOA1	APOA1	Definite	APOA1	GLUCAGON		NCI	3130065	0.88	1.59
APOA1	APOA1	Definite	APOA1	LAMIVUDINE		NCI	17538878	0.34	0.61
APOA1	APOA1	Definite	APOA1	TESTOSTERONE		NCI	1764091	0.73	0.44
CASP3	CASP3	Definite	CASP3	1,4-DICHLOROBENZENE	inhibitor	ChemblInteractions		8.77	3.87
CASP3	CASP3	Definite	CASP3	CELECOXIB		DTC
CASP3	CASP3	Definite	CASP3	CHEMBL1210769		DTC
CASP3	CASP3	Definite	CASP3	CHEMBL1493528		DTC	16699520
CASP3	CASP3	Definite	CASP3	CHEMBL1504679		DTC	22705001
CASP3	CASP3	Definite	CASP3	CHEMBL299853		DTC
CASP3	CASP3	Definite	CASP3	CHEMBL312032		DTC
CASP3	CASP3	Definite	CASP3	CHEMBL375563		DTC		1.75	0.77
CASP3	CASP3	Definite	CASP3	CHEMBL376616		DTC	19631549	4.38	1.93
CASP3	CASP3	Definite	CASP3	CHEMBL378903		DTC
CASP3	CASP3	Definite	CASP3	CHEMBL412603		DTC
CASP3	CASP3	Definite	CASP3	CHEMBL428789		DTC	18295491
CASP3	CASP3	Definite	CASP3	CHEMBL483849		DTC		4.38	1.93
CASP3	CASP3	Definite	CASP3	CHEMBL484663		DTC
CASP3	CASP3	Definite	CASP3	CHEMBL546170		DTC
CASP3	CASP3	Definite	CASP3	CHEMBL546865		DTC	17088067
CASP3	CASP3	Definite	CASP3	CHEMBL560532		DTC		8.77	3.87
CASP3	CASP3	Definite	CASP3	CHEMBL576208		DTC
CASP3	CASP3	Definite	CASP3	CHEMBL584668		DTC	22705001
CASP3	CASP3	Definite	CASP3	CHEMBL600313		PharmGKB	22336956
CASP3	CASP3	Definite	CASP3	DIACEREIN		DTC
CASP3	CASP3	Definite	CASP3	EMRICASAN		DTC
CASP3	CASP3	Definite	CASP3	IPRIFLAVONE		DTC
CASP3	CASP3	Definite	CASP3	KOBOPHENOL A		DTC	17300930	8.77	3.87
CASP3	CASP3	Definite	CASP3	NAPHTHOQUINONE		DTC	19708658|16936720	1.75	0.77
CASP3	CASP3	Definite	CASP3	PAC-1		DTC	17261067	4.38	1.93
CASP3	CASP3	Definite	CASP3	PACLITAXEL		DTC	21696964
CASP3	CASP3	Definite	CASP3	PHATHALIMIDE		DTC	16699520	8.77	3.87
CASP3	CASP3	Definite	CASP3	SPERMINE		NCI	9067280
CASP3	CASP3	Definite	CASP3	STAUROSPORINE		DTC
CASP3	CASP3	Definite	CASP3	TELEOCIDIN B		DTC	17181154	8.77	3.87
CASP3	CASP3	Definite	CASP3	WITHAFERIN A		DTC
CASP3	CASP3	Definite	CASP3	XANTHOANGELOL B		DTC	18366176
CAT	CAT	Definite	CAT	ALCOHOL		PharmGKB	25514903	0.31	1.48
CCL11	CCL11	Definite	CCL11	BERTILIMUMAB	inhibitor	ChemblInteractions|TTD		8.77	42.53
CCL11	CCL11	Definite	CCL11	METHADONE		PharmGKB	29222992	0.31	1.52
CCL11	CCL11	Definite	CCL11	ROXITHROMYCIN		NCI	11408771	1.95	4.73
CCL21	CCL21	Definite	CCL21	HEPARIN		NCI	11286540	0.3	4.4
CCR4	CCR4	Definite	CCR4	CHEMBL2018969	antagonist	GuideToPharmacology		4.38	10.63
CCR4	CCR4	Definite	CCR4	GSK-2239633		TTD		4.38	21.26
CCR4	CCR4	Definite	CCR4	MOGAMULIZUMAB	antibody|antagonist	MyCancerGenome|GuideToPharmacology|TTD	25792728|28597329|22699226|28649848	30.69	148.85
CCR5	CCR5	Definite	CCR5	ANCRIVIROC	antagonist	GuideToPharmacology		4.38	4.25
CCR5	CCR5	Definite	CCR5	APLAVIROC	antagonist	GuideToPharmacology		4.38	4.25
CCR5	CCR5	Definite	CCR5	APLAVIROC HYDROCHLORIDE	antagonist	ChemblInteractions		2.19	2.13
CCR5	CCR5	Definite	CCR5	AZD5672	antagonist	ChemblInteractions|GuideToPharmacology		8.77	8.51
CCR5	CCR5	Definite	CCR5	CENICRIVIROC	antagonist	TdgClinicalTrial|ChemblInteractions|GuideToPharmacology|TTD		8.77	8.51
CCR5	CCR5	Definite	CCR5	CHEMBL2018969	antagonist	GuideToPharmacology		4.38	2.13
CCR5	CCR5	Definite	CCR5	CHEMBL207004	antagonist	DTC|GuideToPharmacology|TTD	26451468	17.54	17.01
CCR5	CCR5	Definite	CCR5	CHEMBL41275	antagonist	GuideToPharmacology		2.19	2.13
CCR5	CCR5	Definite	CCR5	INCB-9471	antagonist	ChemblInteractions|TTD		8.77	8.51
CCR5	CCR5	Definite	CCR5	LERONLIMAB	antagonist|antibody	ChemblInteractions|GuideToPharmacology|TTD	11134270|31903790	21.92	21.26
CCR5	CCR5	Definite	CCR5	MARAVIROC	antagonist	DTC|TdgClinicalTrial|ChemblInteractions|TEND|GuideToPharmacology|PharmGKB|TTD	16298345|19692476|19098484|11752352|17139284|17016423	28.5	27.64
CCR5	CCR5	Definite	CCR5	PF-04634817	antagonist	ChemblInteractions		2.19	2.13
CCR5	CCR5	Definite	CCR5	PF-232798		TTD		4.38	4.25
CCR5	CCR5	Definite	CCR5	VICRIVIROC	antagonist	TdgClinicalTrial|GuideToPharmacology|TTD	17243065|18495779	21.92	21.26
CCR5	CCR5	Definite	CCR5	VICRIVIROC MALEATE	antagonist	ChemblInteractions		4.38	4.25
CD19	CD19	Definite	CD19	AFM-11		TTD		2.19	2.45
CD19	CD19	Definite	CD19	BLINATUMOMAB	activator|antibody	TdgClinicalTrial|ChemblInteractions|GuideToPharmacology|TTD	25883042
CD19	CD19	Definite	CD19	COLTUXIMAB RAVTANSINE		TdgClinicalTrial|ChemblInteractions|TTD		13.15	14.72
CD19	CD19	Definite	CD19	DENINTUZUMAB MAFODOTIN		TTD		4.38	4.91
CD19	CD19	Definite	CD19	DUVORTUXIZUMAB		TTD		4.38	4.91
CD19	CD19	Definite	CD19	INEBILIZUMAB	antibody|binder	ChemblInteractions|GuideToPharmacology|TTD	27163209|20605905|26606525	26.31	29.44
CD19	CD19	Definite	CD19	LISOCABTAGENE MARALEUCEL		TTD		4.38	4.91
CD19	CD19	Definite	CD19	MDX-1342		TdgClinicalTrial|TTD		8.77	9.81
CD19	CD19	Definite	CD19	ONCOLYSIN B		ChemblInteractions		4.38	4.91
CD19	CD19	Definite	CD19	TAPLITUMOMAB PAPTOX		ChemblInteractions		4.38	4.91
CD19	CD19	Definite	CD19	TISAGENLECLEUCEL	antibody	TTD		4.38	4.91
CD19	CD19	Definite	CD19	TISAGENLECLEUCEL		TTD		4.38	4.91
CD19	CD19	Definite	CD19	VADACABTAGENE LERALEUCEL		TTD		4.38	4.91
CD4	CD4	Definite	CD4	CEDELIZUMAB	negative modulator	ChemblInteractions		4.38	7.09
CD4	CD4	Definite	CD4	CLENOLIXIMAB	inhibitor	ChemblInteractions		4.38	7.09
CD4	CD4	Definite	CD4	HERBIMYCIN	inhibitor	ChemblInteractions		4.08	7.09
CD4	CD4	Definite	CD4	IBALIZUMAB	inhibitor	ChemblInteractions		13.15	21.26
CD4	CD4	Definite	CD4	KELIXIMAB	negative modulator	ChemblInteractions		4.38	7.09
CD4	CD4	Definite	CD4	PRILIXIMAB	antibody|inhibitor|antagonist	ChemblInteractions|GuideToPharmacology|TTD		4.38	7.09
CD4	CD4	Definite	CD4	TREGALIZUMAB	antibody|agonist	TdgClinicalTrial|ChemblInteractions|GuideToPharmacology|TTD		17.54	28.35
CD4	CD4	Definite	CD4	TRX-1		TdgClinicalTrial|ChemblInteractions|TTD		4.38	7.09
CD4	CD4	Definite	CD4	ZANOLIMUMAB		NCI	1833207	13.15	21.26
CD40	CD40	Definite	CD40	APX-005M		TTD		4.38	5.8
CD40	CD40	Definite	CD40	BLESELUMAB		TTD		4.38	5.8
CD40	CD40	Definite	CD40	DACETUZUMAB	inhibitor	TdgClinicalTrial|ChemblInteractions	15087402	13.15	17.4
CD40	CD40	Definite	CD40	FLUDARABINE		NCI	9450802	1.32	0.58
CD40	CD40	Definite	CD40	HYDROQUINONE		NCI	17118622	2.58	0.68
CD40	CD40	Definite	CD40	ISCALIMAB	antibody	GuideToPharmacology|TTD		8.77	11.6
CD40	CD40	Definite	CD40	LUCATUMUMAB		TdgClinicalTrial		4.38	5.8
CD40	CD40	Definite	CD40	PG-102	inhibitor	ChemblInteractions		4.38	2.9
CD40	CD40	Definite	CD40	RAVAGALIMAB		TTD		4.38	5.8
CD40	CD40	Definite	CD40	STREPTOZOCIN		NCI	15016184|11937525
CD40	CD40	Definite	CD40	TENELIXIMAB	partial agonist	ChemblInteractions		4.38	5.8
CD40LG	CD40LG	Definite	CD40LG	ALDESLEUKIN	inhibitor	ChemblInteractions		0.34	0.45
CD40LG	CD40LG	Definite	CD40LG	ATORVASTATIN	inhibitor	ChemblInteractions		0.73	0.19
CD40LG	CD40LG	Definite	CD40LG	DAPIROLIZUMAB PEGOL	inhibitor	ChemblInteractions|TTD		8.77	11.6
CD40LG	CD40LG	Definite	CD40LG	FENOFIBRATE		TTD		0.91	0.4
CD40LG	CD40LG	Definite	CD40LG	IMATINIB		NCI	14612213
CD40LG	CD40LG	Definite	CD40LG	LUCATUMUMAB		NCI	10841521	8.77	5.8
CD40LG	CD40LG	Definite	CD40LG	PG-102		NCI	16741250	4.38	2.9
CD40LG	CD40LG	Definite	CD40LG	ROSIGLITAZONE		NCI	12695287	0.34	0.45
CD40LG	CD40LG	Definite	CD40LG	RUPLIZUMAB		TTD	23460534	4.38	5.8
CD40LG	CD40LG	Definite	CD40LG	SELICRELUMAB		TTD		4.38	5.8
CD40LG	CD40LG	Definite	CD40LG	TORALIZUMAB		NCI	17064201	4.38	5.8
CR2	CR2	Definite	CR2	PROGESTERONE		NCI	9141535	0.24	1.77
CXCL10	CXCL10	Definite	CXCL10	ANTIBIOTIC		NCI	10634213	0.88	1.06
CXCL10	CXCL10	Definite	CXCL10	ATORVASTATIN		NCI	10559511	0.73	0.18
CXCL10	CXCL10	Definite	CXCL10	ATROPINE		NCI	15315164	1.46	0.89
CXCL10	CXCL10	Definite	CXCL10	ELDELUMAB		TdgClinicalTrial|TTD		8.77	10.63
CXCL10	CXCL10	Definite	CXCL10	METHYLPREDNISOLONE		NCI	17220550	1.1	0.66
CXCL10	CXCL10	Definite	CXCL10	NI-0801	inhibitor	ChemblInteractions|TTD		8.77	10.63
CXCL10	CXCL10	Definite	CXCL10	OXALIPLATIN		NCI	16101140
CXCL10	CXCL10	Definite	CXCL10	REGRAMOSTIM		NCI	11591765	1.1	0.66
CXCL10	CXCL10	Definite	CXCL10	RITONAVIR		NCI	11141242
CXCL10	CXCL10	Definite	CXCL10	STAVUDINE		NCI	11141242	1.88	0.76
CXCL10	CXCL10	Definite	CXCL10	TESTOSTERONE		NCI	9681518	0.73	0.3
CXCL10	CXCL10	Definite	CXCL10	ZIDOVUDINE		NCI	11141242	0.57	0.34
CXCL12	CXCL12	Definite	CXCL12	ALEMTUZUMAB		PharmGKB	27173875	4.38	9.11
CXCL12	CXCL12	Definite	CXCL12	CHLORAMBUCIL		PharmGKB	27173875	1.46	1.52
CXCL12	CXCL12	Definite	CXCL12	CYCLOPHOSPHAMIDE		PharmGKB	27173875	0.44	0.23
CXCL12	CXCL12	Definite	CXCL12	FLUDARABINE		PharmGKB	27173875	1.32	0.91
CXCL12	CXCL12	Definite	CXCL12	PREDNISONE		PharmGKB	27173875	0.55	0.57
CXCL12	CXCL12	Definite	CXCL12	RITUXIMAB		PharmGKB	27173875	3.13	1.3
CXCL12	CXCL12	Definite	CXCL12	VINCRISTINE		PharmGKB	27173875	0.15	0.31
CXCL13	CXCL13	Definite	CXCL13	RITUXIMAB		PharmGKB	26384320	3.13	9.11
CXCL8	CXCL8	Definite	CXCL8	ABX-IL8	inhibitor	ChemblInteractions|TTD		8.77	2.28
CXCL8	CXCL8	Definite	CXCL8	ACETAMINOPHEN	inhibitor	ChemblInteractions
CXCL8	CXCL8	Definite	CXCL8	ALDRIN		NCI	10902750
CXCL8	CXCL8	Definite	CXCL8	ALPRAZOLAM		DTC
CXCL8	CXCL8	Definite	CXCL8	ASPIRIN		DTC
CXCL8	CXCL8	Definite	CXCL8	BEVACIZUMAB		NCI	10630964
CXCL8	CXCL8	Definite	CXCL8	BROXURIDINE		NCI	11852880
CXCL8	CXCL8	Definite	CXCL8	CANERTINIB		DTC		2.51	0.33
CXCL8	CXCL8	Definite	CXCL8	CEFTRIAXONE		DTC
CXCL8	CXCL8	Definite	CXCL8	CETUXIMAB		NCI	9620522
CXCL8	CXCL8	Definite	CXCL8	CHEMBL1579130		NCI	9527747
CXCL8	CXCL8	Definite	CXCL8	CHEMBL1902074		NCI	15878691
CXCL8	CXCL8	Definite	CXCL8	CHLORDANE		DTC
CXCL8	CXCL8	Definite	CXCL8	CIDOFOVIR		NCI	10660968	4.38	1.14
CXCL8	CXCL8	Definite	CXCL8	CLARITHROMYCIN		TTD
CXCL8	CXCL8	Definite	CXCL8	COLCHICINE		NCI	7510691
CXCL8	CXCL8	Definite	CXCL8	CORONOPILIN		DTC
CXCL8	CXCL8	Definite	CXCL8	DACARBAZINE		NCI	16161451
CXCL8	CXCL8	Definite	CXCL8	DANAZOL		DTC
CXCL8	CXCL8	Definite	CXCL8	DICHLORVOS		NCI	17122965
CXCL8	CXCL8	Definite	CXCL8	DICYCLOHEXYLCARBODIIMIDE		DTC
CXCL8	CXCL8	Definite	CXCL8	DINITRO CRESOL		DTC
CXCL8	CXCL8	Definite	CXCL8	DIPYRIDAMOLE		NCI	16979119
CXCL8	CXCL8	Definite	CXCL8	E319		DTC
CXCL8	CXCL8	Definite	CXCL8	EMODIN		DTC
CXCL8	CXCL8	Definite	CXCL8	ENDOSULFAN		NCI	15956251
CXCL8	CXCL8	Definite	CXCL8	FENRETINIDE		DTC|NCI	17118622
CXCL8	CXCL8	Definite	CXCL8	FENTANYL		DTC
CXCL8	CXCL8	Definite	CXCL8	FOSCARNET		DTC		8.77	2.28
CXCL8	CXCL8	Definite	CXCL8	HARMINE HYDROCHLORIDE		NCI	17122965
CXCL8	CXCL8	Definite	CXCL8	HEPTACHLOR		DTC
CXCL8	CXCL8	Definite	CXCL8	HUMAX-IL8		DTC		4.38	1.14
CXCL8	CXCL8	Definite	CXCL8	HYDROQUINONE		NCI	9271387	3.87	0.2
CXCL8	CXCL8	Definite	CXCL8	IBUPROFEN		PharmGKB	23584701
CXCL8	CXCL8	Definite	CXCL8	IONOMYCIN		NCI	12006522
CXCL8	CXCL8	Definite	CXCL8	LANSOPRAZOLE		NCI	17000556
CXCL8	CXCL8	Definite	CXCL8	LEFLUNOMIDE		NCI	8900181
CXCL8	CXCL8	Definite	CXCL8	METHIMAZOLE		PharmGKB	26387812
CXCL8	CXCL8	Definite	CXCL8	MIDAZOLAM		NCI	10614716|15908664|10037173
CXCL8	CXCL8	Definite	CXCL8	NAPROXEN		DTC		1.46	0.19
CXCL8	CXCL8	Definite	CXCL8	OMEPRAZOLE		NCI	12218154
CXCL8	CXCL8	Definite	CXCL8	PACLITAXEL		NCI	11453524
CXCL8	CXCL8	Definite	CXCL8	PAMIDRONIC ACID		DTC		1.75	0.46
CXCL8	CXCL8	Definite	CXCL8	PENTOXIFYLLINE		DTC
CXCL8	CXCL8	Definite	CXCL8	PYROGALLOL		NCI	8919641
CXCL8	CXCL8	Definite	CXCL8	QUESTIOMYCIN B		DTC
CXCL8	CXCL8	Definite	CXCL8	RETINAL		NCI	8011012
CXCL8	CXCL8	Definite	CXCL8	RETINOL		NCI	12576442
CXCL8	CXCL8	Definite	CXCL8	RIBAVIRIN		NCI	12003967
CXCL8	CXCL8	Definite	CXCL8	SUNITINIB		DTC
CXCL8	CXCL8	Definite	CXCL8	TALC		NCI	12576442	8.77	2.28
CXCL8	CXCL8	Definite	CXCL8	TERFENADINE		NCI	10630964
CXCL8	CXCL8	Definite	CXCL8	TRETINOIN		DTC
CXCL8	CXCL8	Definite	CXCL8	TROGLITAZONE		NCI	12364456
CXCL8	CXCL8	Definite	CXCL8	VERAPAMIL		DTC
CXCL8	CXCL8	Definite	CXCL8	YANGONIN		NCI	2686646	1.46	0.38
CXCR1	CXCR1	Definite	CXCR1	IBUPROFEN		TTD		0.64	0.38
CXCR1	CXCR1	Definite	CXCR1	LADARIXIN	modulator	ChemblInteractions		4.38	6.38
CXCR1	CXCR1	Definite	CXCR1	NAVARIXIN	antagonist	TdgClinicalTrial|GuideToPharmacology|TTD		8.77	12.76
CXCR1	CXCR1	Definite	CXCR1	NAVARIXIN	antagonist	ChemblInteractions		4.38	6.38
CXCR1	CXCR1	Definite	CXCR1	REPARIXIN	allosteric modulator|modulator	ChemblInteractions|GuideToPharmacology|TTD		13.15	19.14
CXCR2	CXCR2	Definite	CXCR2	ACETYLCYSTEINE		NCI	10716998	1.17	0.77
CXCR2	CXCR2	Definite	CXCR2	CLOTRIMAZOLE		TTD		0.13	0.17
CXCR2	CXCR2	Definite	CXCR2	DANIRIXIN	antagonist	ChemblInteractions|GuideToPharmacology|TTD		13.15	17.4
CXCR2	CXCR2	Definite	CXCR2	ELUBRIXIN	antagonist	ChemblInteractions|TTD		8.77	11.6
CXCR2	CXCR2	Definite	CXCR2	GENISTEIN		NCI	9712063	0.32	0.21
CXCR2	CXCR2	Definite	CXCR2	IBUPROFEN		TTD		0.64	0.17
CXCR2	CXCR2	Definite	CXCR2	LADARIXIN	modulator	ChemblInteractions		4.38	2.9
CXCR2	CXCR2	Definite	CXCR2	NAVARIXIN	antagonist	DTC|TdgClinicalTrial|ChemblInteractions|GuideToPharmacology|TTD	17181143	17.54	11.6
CXCR2	CXCR2	Definite	CXCR2	NAVARIXIN	antagonist	ChemblInteractions		4.38	2.9
CXCR2	CXCR2	Definite	CXCR2	REPARIXIN	allosteric modulator|modulator	ChemblInteractions|GuideToPharmacology|TTD		13.15	8.7
CXCR2	CXCR2	Definite	CXCR2	VITAMIN E		NCI	16679868	0.8	1.05
CXCR3	CXCR3	Definite	CXCR3	DIOSCIN	antagonist	GuideToPharmacology		2.92	21.26
CXCR4	CXCR4	Definite	CXCR4	BALIXAFORTIDE		TTD		4.38	3.19
CXCR4	CXCR4	Definite	CXCR4	BEVACIZUMAB		PharmGKB	27503580	0.8	0.19
CXCR4	CXCR4	Definite	CXCR4	BKT140	antagonist	TdgClinicalTrial|ChemblInteractions|GuideToPharmacology|TTD		17.54	12.76
CXCR4	CXCR4	Definite	CXCR4	BURIXAFOR	antagonist	TdgClinicalTrial|ChemblInteractions|TTD		13.15	9.57
CXCR4	CXCR4	Definite	CXCR4	CHEMBL1221944		DTC	17643111	2.92	2.13
CXCR4	CXCR4	Definite	CXCR4	CHEMBL1242210		DTC	19949058	8.77	6.38
CXCR4	CXCR4	Definite	CXCR4	CHEMBL2062277		DTC	19451305	8.77	6.38
CXCR4	CXCR4	Definite	CXCR4	CHEMBL2347630		DTC	23434419	8.77	6.38
CXCR4	CXCR4	Definite	CXCR4	CHEMBL2347631		DTC	23434419	8.77	6.38
CXCR4	CXCR4	Definite	CXCR4	CHEMBL2347632		DTC	23434419	8.77	6.38
CXCR4	CXCR4	Definite	CXCR4	CHEMBL2347633		DTC	23434419	8.77	6.38
CXCR4	CXCR4	Definite	CXCR4	CISPLATIN		CIViC	27922681	0.41	0.04
CXCR4	CXCR4	Definite	CXCR4	CTCE-9908	antagonist	ChemblInteractions|TTD		8.77	6.38
CXCR4	CXCR4	Definite	CXCR4	MAVORIXAFOR	antagonist	DTC|TdgClinicalTrial|GuideToPharmacology|TTD	19640718	21.92	15.95
CXCR4	CXCR4	Definite	CXCR4	MSX-122	antagonist	TdgClinicalTrial|ChemblInteractions|TTD		13.15	9.57
CXCR4	CXCR4	Definite	CXCR4	PF-06747143		TTD		4.38	3.19
CXCR4	CXCR4	Definite	CXCR4	PLERIXAFOR	antagonist|partial agonist	DTC|TdgClinicalTrial|ChemblInteractions|NCI|TEND|GuideToPharmacology|TTD	17715128|18847313|11581376|23204107|19451305|17958344|26191361	12.28	8.93
CXCR4	CXCR4	Definite	CXCR4	POL6326	antagonist	ChemblInteractions|TTD		8.77	6.38
CXCR4	CXCR4	Definite	CXCR4	ULOCUPLUMAB	antibody	GuideToPharmacology|TTD		8.77	6.38
CXCR4	CXCR4	Definite	CXCR4	USL-311		TTD		4.38	3.19
CYP19A1	CYP19A1	Definite	CYP19A1	ALENDRONIC ACID		NCI	14715828
CYP19A1	CYP19A1	Definite	CYP19A1	AMINOGLUTETHIMIDE	inhibitor	TdgClinicalTrial|ChemblInteractions|NCI|TEND|GuideToPharmacology|TTD	17602675|16244789|11752352|17139284|16474421|1590282|17016423|16332571	8.77	3.54
CYP19A1	CYP19A1	Definite	CYP19A1	ANASTROZOLE	inhibitor	TdgClinicalTrial|ChemblInteractions|NCI|TEND|GuideToPharmacology|PharmGKB|TTD	19389994|14513432|9928669|12404296|9928668|17693420|16034487|18073378|19470631|19753124|11752352|16439860|19794821|20923259|20048079	6.89	2.78
CYP19A1	CYP19A1	Definite	CYP19A1	ANDROSTENEDIONE		NCI	2214767
CYP19A1	CYP19A1	Definite	CYP19A1	ARIMIDEX	inhibitor	TALC		4.38	1.77
CYP19A1	CYP19A1	Definite	CYP19A1	ATAMESTANE		TdgClinicalTrial		4.38	1.77
CYP19A1	CYP19A1	Definite	CYP19A1	ATROPINE		NCI	2128054
CYP19A1	CYP19A1	Definite	CYP19A1	AZALANSTAT	inhibitor	GuideToPharmacology
CYP19A1	CYP19A1	Definite	CYP19A1	AZTREONAM		NCI	3566801
CYP19A1	CYP19A1	Definite	CYP19A1	CAPECITABINE		PharmGKB
CYP19A1	CYP19A1	Definite	CYP19A1	CAPTOPRIL		NCI	9268216
CYP19A1	CYP19A1	Definite	CYP19A1	CHEMBL1077603		DTC	22475216	8.77	3.54
CYP19A1	CYP19A1	Definite	CYP19A1	CHEMBL572637		DTC	19500885	8.77	3.54
CYP19A1	CYP19A1	Definite	CYP19A1	CYCLOPHOSPHAMIDE		PharmGKB
CYP19A1	CYP19A1	Definite	CYP19A1	DOCETAXEL		PharmGKB
CYP19A1	CYP19A1	Definite	CYP19A1	DOXORUBICIN		PharmGKB
CYP19A1	CYP19A1	Definite	CYP19A1	ENDOXIFEN	inhibitor	GuideToPharmacology
CYP19A1	CYP19A1	Definite	CYP19A1	EPIRUBICIN		PharmGKB
CYP19A1	CYP19A1	Definite	CYP19A1	EXEMESTANE	inhibitor	TdgClinicalTrial|ChemblInteractions|TEND|GuideToPharmacology|PharmGKB|TTD	19436613|19337436|15814851|19156139|26536870|18728707|19930708|11752352|20360896|17020418|24590773|20048079	5.64	2.28
CYP19A1	CYP19A1	Definite	CYP19A1	FADROZOLE	inhibitor	GuideToPharmacology|TTD
CYP19A1	CYP19A1	Definite	CYP19A1	FLUOROURACIL		PharmGKB
CYP19A1	CYP19A1	Definite	CYP19A1	FORMESTANE		NCI	6150277
CYP19A1	CYP19A1	Definite	CYP19A1	GENISTEIN		NCI	16285913
CYP19A1	CYP19A1	Definite	CYP19A1	HYDROQUINONE		NCI	10979580
CYP19A1	CYP19A1	Definite	CYP19A1	IBUPROFEN		NCI	15964185
CYP19A1	CYP19A1	Definite	CYP19A1	ISOPROPYL ALCOHOL		NCI	6409434	2.92	1.18
CYP19A1	CYP19A1	Definite	CYP19A1	ISOPROTERENOL		NCI	6205918
CYP19A1	CYP19A1	Definite	CYP19A1	LETROZOLE	inhibitor|antagonist	DTC|TdgClinicalTrial|ChemblInteractions|TEND|GuideToPharmacology|PharmGKB|TTD	14505258|10388095|24025069|26536870|15026471|26463708|11752352|20048079	4.38	1.77
CYP19A1	CYP19A1	Definite	CYP19A1	LIAROZOLE		TTD
CYP19A1	CYP19A1	Definite	CYP19A1	LIOTHYRONINE SODIUM		NCI	3095107
CYP19A1	CYP19A1	Definite	CYP19A1	NARINGENIN	inhibitor	TTD	9435150
CYP19A1	CYP19A1	Definite	CYP19A1	PACLITAXEL		PharmGKB
CYP19A1	CYP19A1	Definite	CYP19A1	PHENYTOIN		NCI	9182861
CYP19A1	CYP19A1	Definite	CYP19A1	QUERCETIN		NCI	10704911
CYP19A1	CYP19A1	Definite	CYP19A1	TAMOXIFEN		PharmGKB
CYP19A1	CYP19A1	Definite	CYP19A1	TESTOLACTONE	inhibitor	TdgClinicalTrial|ChemblInteractions|TEND|GuideToPharmacology|TTD	11792932|9521275|16190763|16766117|11752352	14.61	5.91
E2F1	E2F1	Definite	E2F1	ACETYLCYSTEINE		NCI	9766655	1.17	0.53
E2F1	E2F1	Definite	E2F1	ADRIAMYCIN		NCI	16849574	0.92	0.42
E2F1	E2F1	Definite	E2F1	BORTEZOMIB		NCI	9863003	0.49	0.09
E2F1	E2F1	Definite	E2F1	CARMUSTINE		NCI	9766655|16849574	0.8	0.72
E2F1	E2F1	Definite	E2F1	CISPLATIN		NCI	15545218	0.41	0.05
E2F1	E2F1	Definite	E2F1	DIETHYLSTILBESTROL		NCI	12063292
E2F1	E2F1	Definite	E2F1	ETOPOSIDE		NCI	16274926	0.76	0.23
E2F1	E2F1	Definite	E2F1	FLUOROURACIL		NCI	16849574	0.42	0.08
E2F1	E2F1	Definite	E2F1	IRINOTECAN		NCI	11445852
E2F1	E2F1	Definite	E2F1	LARGAZOLE		NCI	15450938
E2F1	E2F1	Definite	E2F1	METHOTREXATE		DTC
E2F1	E2F1	Definite	E2F1	NICOTINE		NCI	12754095
E2F1	E2F1	Definite	E2F1	PACLITAXEL		NCI	11489836	0.45	0.08
E2F1	E2F1	Definite	E2F1	PRIMAQUINE		NCI	9766655	1.1	1
E2F1	E2F1	Definite	E2F1	QUERCETIN		NCI	16601104
E2F1	E2F1	Definite	E2F1	VASOPRESSIN		NCI	14654896	1.03	0.47
EGFR	EGFR	Definite	EGFR	ABIVERTINIB	inhibitor	TALC|DTC|MyCancerGenome|TdgClinicalTrial|JAX-CKB|ChemblInteractions|CIViC|GuideToPharmacology|CancerCommons|MyCancerGenomeClinicalTrial|PharmGKB|TTD|FDA|OncoKB	24857124|23930994|26768165|28958502|28363995|23294134|21764376|9751783|26561558|27913578|25456362|25939761|21430269|26206867|18089823
EGFR	EGFR	Definite	EGFR	ABIVERTINIB MALEATE	inhibitor|antibody|suppressor	TALC|ClearityFoundationBiomarkers|MyCancerGenome|TdgClinicalTrial|JAX-CKB|ChemblInteractions|CGI|TEND|DoCM|CIViC|GuideToPharmacology|PharmGKB|TTD|FDA	17355997|29196463|18681783|24653627|14967460|12620146|14990633|16467544|23959273|16377102|14990632|18784101|20623992|26888827|16857825|20481659|28287083|26843189|16257339|17664472|11894013|18003960|22270724|23022519|11255078|19339720|11752352|18316547|18503402|18343240|12648464|27312529|16012181|22594511
EGFR	EGFR	Definite	EGFR	AC-480	inhibitor	ChemblInteractions
EGFR	EGFR	Definite	EGFR	ACALABRUTINIB	antibody|inhibitor|antagonist	TALC|MyCancerGenome|TdgClinicalTrial|ChemblInteractions|GuideToPharmacology|TTD	20197484
EGFR	EGFR	Definite	EGFR	AEE-788	inhibitor	GuideToPharmacology
EGFR	EGFR	Definite	EGFR	AFATINIB	inhibitor	TALC|MyCancerGenome|JAX-CKB|ChemblInteractions|GuideToPharmacology	24886365|20145185	57.43	4.69
EGFR	EGFR	Definite	EGFR	AFATINIB DIMALEATE	inhibitor	JAX-CKB|ChemblInteractions|GuideToPharmacology|MyCancerGenomeClinicalTrial|OncoKB
EGFR	EGFR	Definite	EGFR	ALCOHOL	inhibitor	TALC|DTC|MyCancerGenome|TdgClinicalTrial|JAX-CKB|ChemblInteractions|GuideToPharmacology|TTD	19821562|21576284
EGFR	EGFR	Definite	EGFR	ALFLUTINIB	antibody	TALC|MyCancerGenome|TdgClinicalTrial|JAX-CKB|CGI	25185971
EGFR	EGFR	Definite	EGFR	ALISERTIB	inhibitor	TALC|JAX-CKB|MyCancerGenomeClinicalTrial	27836716|27780853
EGFR	EGFR	Definite	EGFR	ALLITINIB	inhibitor	TALC|DTC|MyCancerGenome|TdgClinicalTrial|JAX-CKB|CGI|DoCM|COSMIC|CIViC|GuideToPharmacology|MyCancerGenomeClinicalTrial|PharmGKB|FDA|OncoKB	26619011|19455431|22452896|23982599|18681783|23102728|23930994|24035188|14990633|16467544|20068085|16377102|27044931|27694386|27102076|14990632|16707764|32193290|18784101|17653080|15710947|20479403|25589191|26051236|26354527|25668228|26341921|24439929|32226941|16912157|24893891|25589492|15728811|20573926|16258541|19692680|15118125|18227510|24658966|18199554|27083334|19922469|20033049|25964297|283…
EGFR	EGFR	Definite	EGFR	ALOE-EMODIN	antibody	TALC|MyCancerGenome|JAX-CKB	23209031
EGFR	EGFR	Definite	EGFR	AMLEXANOX	inhibitor	TdgClinicalTrial|JAX-CKB|ChemblInteractions	17888033
EGFR	EGFR	Definite	EGFR	ATEZOLIZUMAB	inhibitor	JAX-CKB	27928026
EGFR	EGFR	Definite	EGFR	AVELUMAB	inhibitor|antagonist	TALC|DTC|ClearityFoundationBiomarkers|MyCancerGenome|TdgClinicalTrial|ClearityFoundationClinicalTrial|JAX-CKB|CGI|TEND|DoCM|COSMIC|CIViC|GuideToPharmacology|CancerCommons|PharmGKB|TTD|FDA|OncoKB	26619011|26324372|17877814|25870087|19455431|27468240|22452896|21258250|18652519|28089594|18681783|23470965|23102728|27664271|26773740|14990633|16467544|20068085|15310767|16377102|27694386|27102076|14990632|12517254|26768165|16707764|32193290|18784101|19969465|17653080|17020982|15710947|20479403|27216155|21841502|23917401|24410791|21921847|25668228|26341921|19015641|25179728|16912157|19589612|248…
EGFR	EGFR	Definite	EGFR	AZD-1152-HQPA	inhibitor|antagonist	TALC|DTC|ClearityFoundationBiomarkers|MyCancerGenome|TdgClinicalTrial|JAX-CKB|ChemblInteractions|CGI|TEND|DoCM|COSMIC|CIViC|GuideToPharmacology|MyCancerGenomeClinicalTrial|PharmGKB|TTD|FDA|OncoKB	24533047|27468240|21258250|28089594|18681783|17375033|23470965|27664271|22370314|14990633|23993328|16467544|16377102|17317677|10815932|14990632|22789825|18784101|19969465|17020982|11522647|21274259|26936917|31605797|18386816|19473722|24410791|21921847|25179728|16912157|19589612|22261807|11585753|17463250|15728811|20573926|16258541|19692680|15118125|18227510|24165158|20826716|22581822|17192902|259…
EGFR	EGFR	Definite	EGFR	AZD-3759	antibody	JAX-CKB|GuideToPharmacology	27216193
EGFR	EGFR	Definite	EGFR	AZD-4769	inhibitor	TALC|ClearityFoundationBiomarkers|MyCancerGenome|TdgClinicalTrial|ClearityFoundationClinicalTrial|JAX-CKB|ChemblInteractions|GuideToPharmacology|MyCancerGenomeClinicalTrial|PharmGKB|TTD	18681783|14990633|16467544|16377102|14990632|18784101|25910950|16257339|18003960|23022519|11255078|19339720|18316547|12648464|22594511
EGFR	EGFR	Definite	EGFR	BEVACIZUMAB	inhibitor	ChemblInteractions
EGFR	EGFR	Definite	EGFR	BMS-690514	antagonist|inhibitor	TALC|DTC|TdgClinicalTrial|ClearityFoundationClinicalTrial|JAX-CKB|CGI|TEND|DoCM|CIViC|GuideToPharmacology|CancerCommons|PharmGKB|TTD|OncoKB	25305330|18681783|27595477|12214266|14990633|16467544|16377102|20110044|20215545|14990632|18784101|23917401|15374980|14633707|18199554|16257339|24355130|16894399|18003960|14751502|23022519|11255078|18408761|19339720|11752352|18316547|14737100|18803986|22885469|15163842|12648464|20658522|14967461|22594511
EGFR	EGFR	Definite	EGFR	BMS-754807	inhibitor	MyCancerGenome|ChemblInteractions|CGI|CIViC|GuideToPharmacology|TTD	24065731|28202511|25923550
EGFR	EGFR	Definite	EGFR	BOSUTINIB	inhibitor	TALC|TdgClinicalTrial|JAX-CKB|ChemblInteractions|GuideToPharmacology|PharmGKB|TTD	18681783|14990633|16467544|16377102|14990632|18784101|20479403|16257339|17085664|18003960|23022519|11255078|19339720|18316547|25948633|12648464|26206867|25931286|21325073|22594511
EGFR	EGFR	Definite	EGFR	BRIGATINIB	inhibitor	JAX-CKB|GuideToPharmacology	26208524
EGFR	EGFR	Definite	EGFR	BUPARLISIB	inhibitor	GuideToPharmacology
EGFR	EGFR	Definite	EGFR	CABOZANTINIB	antagonist	ChemblInteractions
EGFR	EGFR	Definite	EGFR	CANERTINIB	inhibitor	GuideToPharmacology
EGFR	EGFR	Definite	EGFR	CANERTINIB DIHYDROCHLORIDE	inhibitor	TALC|MyCancerGenome|JAX-CKB|ChemblInteractions|GuideToPharmacology|TTD	16710023|16364494
EGFR	EGFR	Definite	EGFR	CAPMATINIB	inhibitor	DTC|MyCancerGenome|CIViC|GuideToPharmacology|TTD	23930994|18408761
EGFR	EGFR	Definite	EGFR	CARBOPLATIN	inhibitor	GuideToPharmacology
EGFR	EGFR	Definite	EGFR	CENISERTIB	inhibitor	GuideToPharmacology
EGFR	EGFR	Definite	EGFR	CEP-11981	inhibitor	ChemblInteractions|GuideToPharmacology
EGFR	EGFR	Definite	EGFR	CEP-32496	antibody|inhibitor|antagonist	TALC|ClearityFoundationBiomarkers|MyCancerGenome|TdgClinicalTrial|JAX-CKB|ChemblInteractions|CGI|TEND|DoCM|CIViC|GuideToPharmacology|CancerCommons|TTD|FDA	26619011|27149458|19455431|22452896|29196463|24653627|26059438|24934779|23102728|25623215|20068085|27102076|16707764|17653080|26888827|15710947|20479403|27216155|25668228|26341921|16912157|24893891|15728811|20573926|16258541|19692680|15118125|18227510|24063894|24658966|18199554|28287083|19922469|27251290|10601294|20033049|26515464|26843189|25923549|21783417|19692684|27207775|22753918|16187797|114…
EGFR	EGFR	Definite	EGFR	CETUXIMAB	inhibitor	ChemblInteractions|GuideToPharmacology|TTD		21.92	0.9
EGFR	EGFR	Definite	EGFR	CETUXIMAB SAROTALOCAN	inhibitor	GuideToPharmacology
EGFR	EGFR	Definite	EGFR	CHEMBL1077773	inhibitor	TALC|MyCancerGenome|TdgClinicalTrial|JAX-CKB|ChemblInteractions|GuideToPharmacology	22722787
EGFR	EGFR	Definite	EGFR	CHEMBL1078000	antibody|antagonist	TALC|TdgClinicalTrial|ChemblInteractions|TTD	15383606
EGFR	EGFR	Definite	EGFR	CHEMBL1358137	inhibitor	MyCancerGenome|JAX-CKB|ChemblInteractions|GuideToPharmacology	19147750
EGFR	EGFR	Definite	EGFR	CHEMBL1765740	inhibitor	DTC|ChemblInteractions	22018877
EGFR	EGFR	Definite	EGFR	CHEMBL188762	inhibitor	ChemblInteractions
EGFR	EGFR	Definite	EGFR	CHEMBL1951415	inhibitor	ChemblInteractions
EGFR	EGFR	Definite	EGFR	CHEMBL219557	antagonist|inhibitor	TALC|MyCancerGenome|JAX-CKB|GuideToPharmacology|MyCancerGenomeClinicalTrial	24533047|27468240|23372346|2394835|25261231|24438614
EGFR	EGFR	Definite	EGFR	CHEMBL2347958	inhibitor	ChemblInteractions|GuideToPharmacology|TTD
EGFR	EGFR	Definite	EGFR	CHEMBL285063	inhibitor	JAX-CKB|ChemblInteractions|TTD	24837299|25434923
EGFR	EGFR	Definite	EGFR	CHEMBL29197	inhibitor	TALC|MyCancerGenome|JAX-CKB|ChemblInteractions|GuideToPharmacology|TTD	23490650
EGFR	EGFR	Definite	EGFR	CHEMBL3397300	inhibitor	ChemblInteractions
EGFR	EGFR	Definite	EGFR	CHEMBL472212	antibody	MyCancerGenome|TTD
EGFR	EGFR	Definite	EGFR	CISPLATIN	antibody	MyCancerGenome|JAX-CKB|TTD	25895099
EGFR	EGFR	Definite	EGFR	CRIZOTINIB	inhibitor	DTC|GuideToPharmacology	24915291
EGFR	EGFR	Definite	EGFR	CUDC-101	inhibitor	ChemblInteractions
EGFR	EGFR	Definite	EGFR	CURCUMIN	inhibitor	ChemblInteractions
EGFR	EGFR	Definite	EGFR	CYC-116	inhibitor	ChemblInteractions|TTD
EGFR	EGFR	Definite	EGFR	DABRAFENIB	inhibitor	ChemblInteractions|TTD
EGFR	EGFR	Definite	EGFR	DACOMITINIB	inhibitor	CancerCommons		25.43	2.08
EGFR	EGFR	Definite	EGFR	DACTOLISIB	inhibitor	MyCancerGenome|JAX-CKB|ChemblInteractions|CGI|COSMIC|CIViC|GuideToPharmacology|PharmGKB|TTD|FDA|OncoKB	31825714|26522274|27694386|27102076|32193290|31254668|24410791|24893891|27959700|25923549|25870145|26729184|28202511|28416483|26286086|25948633|27393507|27252416|25939061|26720284|26206867|27216193|28343545|27435396
EGFR	EGFR	Definite	EGFR	DASATINIB	inhibitor	GuideToPharmacology
EGFR	EGFR	Definite	EGFR	DECITABINE	inhibitor	ChemblInteractions|CIViC|GuideToPharmacology	23239810|28597393|28287083|25888090
EGFR	EGFR	Definite	EGFR	DEPATUXIZUMAB	inhibitor|antagonist	JAX-CKB|ChemblInteractions|CGI|GuideToPharmacology	26898616	17.54	1.43
EGFR	EGFR	Definite	EGFR	DEPATUXIZUMAB MAFODOTIN	inhibitor	JAX-CKB|ChemblInteractions	23983820
EGFR	EGFR	Definite	EGFR	DIMETHYLCURCUMIN	inhibitor	TdgClinicalTrial|ChemblInteractions|TTD
EGFR	EGFR	Definite	EGFR	DOCETAXEL	antagonist	TdgClinicalTrial	16551906
EGFR	EGFR	Definite	EGFR	DORAMAPIMOD	inhibitor	JAX-CKB|ChemblInteractions
EGFR	EGFR	Definite	1.33+A702:E728	DOVITINIB	inhibitor	GuideToPharmacology
EGFR	EGFR	Definite	EGFR	DULIGOTUZUMAB	inhibitor	TALC|TdgClinicalTrial|JAX-CKB|ChemblInteractions|GuideToPharmacology|TTD	20388807
EGFR	EGFR	Definite	EGFR	DURVALUMAB	inhibitor	ChemblInteractions
EGFR	EGFR	Definite	EGFR	ENCORAFENIB	inhibitor	JAX-CKB|GuideToPharmacology|TTD
EGFR	EGFR	Definite	EGFR	EPITINIB	inhibitor	GuideToPharmacology
EGFR	EGFR	Definite	EGFR	ERDAFITINIB	inhibitor	ChemblInteractions
EGFR	EGFR	Definite	EGFR	ERLOTINIB	inhibitor	ChemblInteractions
EGFR	EGFR	Definite	EGFR	ERLOTINIB HYDROCHLORIDE	inhibitor	ChemblInteractions
EGFR	EGFR	Definite	EGFR	ETOPOSIDE	inhibitor	GuideToPharmacology
EGFR	EGFR	Definite	EGFR	EVEROLIMUS	inhibitor	ChemblInteractions
EGFR	EGFR	Definite	EGFR	FALNIDAMOL		DTC	24355130
EGFR	EGFR	Definite	EGFR	FLUOROURACIL		DTC
EGFR	EGFR	Definite	EGFR	FUTUXIMAB		DTC
EGFR	EGFR	Definite	EGFR	GANETESPIB		JAX-CKB	27694386
EGFR	EGFR	Definite	EGFR	GEDATOLISIB		JAX-CKB	24470557
EGFR	EGFR	Definite	EGFR	GEFITINIB		ChemblInteractions		17.92	0.73
EGFR	EGFR	Definite	EGFR	GELDANAMYCIN		DTC
EGFR	EGFR	Definite	EGFR	GEMCITABINE		JAX-CKB	27694386|27825638
EGFR	EGFR	Definite	EGFR	GLESATINIB		JAX-CKB
EGFR	EGFR	Definite	EGFR	GO-6976		JAX-CKB	28341788
EGFR	EGFR	Definite	EGFR	GOLVATINIB		JAX-CKB|CIViC|PharmGKB	24886365|22370314|20573926|19692680|22581822|21783417|22285168|21900837|22139083|20022809
EGFR	EGFR	Definite	EGFR	GRACILIN A		JAX-CKB	28783719|26036643|26582713|27312529
EGFR	EGFR	Definite	EGFR	GRACILIN J		JAX-CKB|CIViC|PharmGKB|FDA	31086949|27225694
EGFR	EGFR	Definite	EGFR	GW843682X		DTC
EGFR	EGFR	Definite	EGFR	IBRUTINIB		JAX-CKB	22789825
EGFR	EGFR	Definite	EGFR	ICOTINIB		DTC		24.11	1.97
EGFR	EGFR	Definite	EGFR	ILORASERTIB		JAX-CKB	26561558
EGFR	EGFR	Definite	EGFR	IMATINIB		DTC	19601607
EGFR	EGFR	Definite	EGFR	IMGATUZUMAB		JAX-CKB|CIViC|PharmGKB|FDA	31086949|27225694
EGFR	EGFR	Definite	EGFR	IRINOTECAN		JAX-CKB	28783719
EGFR	EGFR	Definite	EGFR	JNJ-26483327		DTC	19601607
EGFR	EGFR	Definite	EGFR	JNJ-61186372		TdgClinicalTrial|CIViC|TTD	25586468
EGFR	EGFR	Definite	EGFR	LAPATINIB		CIViC|PharmGKB	22370314|20573926|19692680|22581822|21783417|22285168|21900837|22139083|20022809
EGFR	EGFR	Definite	EGFR	LAPATINIB DITOSYLATE		JAX-CKB	23629727
EGFR	EGFR	Definite	EGFR	LEUCOVORIN		JAX-CKB	24874286
EGFR	EGFR	Definite	EGFR	LIDOCAINE		JAX-CKB	27793840
EGFR	EGFR	Definite	EGFR	LIFIRAFENIB		DTC
EGFR	EGFR	Definite	EGFR	LINSITINIB		DTC
EGFR	EGFR	Definite	EGFR	LY-3164530		TTD
EGFR	EGFR	Definite	EGFR	MAB-425		DTC	19969465
EGFR	EGFR	Definite	EGFR	MATUZUMAB		JAX-CKB	26106072
EGFR	EGFR	Definite	EGFR	MAVELERTINIB		PharmGKB	23816762
EGFR	EGFR	Definite	EGFR	MDX-447		DTC
EGFR	EGFR	Definite	EGFR	METHYLCURCUMIN		JAX-CKB	27216155
EGFR	EGFR	Definite	EGFR	MK-2206		PharmGKB	21783417|22285168
EGFR	EGFR	Definite	EGFR	MLN-8054		JAX-CKB	23629727
EGFR	EGFR	Definite	EGFR	MP-412		PharmGKB	21783417|22285168
EGFR	EGFR	Definite	EGFR	NAQUOTINIB		CIViC	31852834
EGFR	EGFR	Definite	EGFR	NAZARTINIB		TTD
EGFR	EGFR	Definite	EGFR	NECITUMUMAB		JAX-CKB	28416483
EGFR	EGFR	Definite	EGFR	NERATINIB		DTC|JAX-CKB|TTD	23629727|26743856|26318998|24166906
EGFR	EGFR	Definite	EGFR	NIMOTUZUMAB		DTC
EGFR	EGFR	Definite	EGFR	NITROGLYCERIN		JAX-CKB	27573423
EGFR	EGFR	Definite	EGFR	NIVOLUMAB		DTC	22148921
EGFR	EGFR	Definite	EGFR	OLMUTINIB		CIViC	31086949	21.92	1.79
EGFR	EGFR	Definite	EGFR	ORANTINIB		DTC	22951114
EGFR	EGFR	Definite	EGFR	OSIMERTINIB		JAX-CKB	27312529	30.69	2.51
EGFR	EGFR	Definite	EGFR	OSIMERTINIB MESYLATE		JAX-CKB	25910950|26846818
EGFR	EGFR	Definite	EGFR	PACLITAXEL		PharmGKB|FDA
EGFR	EGFR	Definite	EGFR	PACRITINIB		JAX-CKB	24165158|26124204|23542356
EGFR	EGFR	Definite	EGFR	PANITUMUMAB		DTC	25753330
EGFR	EGFR	Definite	EGFR	PD-0166285		DTC
EGFR	EGFR	Definite	EGFR	PELITINIB		PharmGKB	22486600
EGFR	EGFR	Definite	EGFR	PEMBROLIZUMAB		JAX-CKB	28416483
EGFR	EGFR	Definite	EGFR	PEMETREXED		JAX-CKB	23629727|24939055
EGFR	EGFR	Definite	EGFR	PF-00477736		JAX-CKB|PharmGKB	23629727
EGFR	EGFR	Definite	EGFR	PHA-665752		NCI	10092515
EGFR	EGFR	Definite	EGFR	PIMASERTIB		JAX-CKB|PharmGKB	28762371|22323597
EGFR	EGFR	Definite	EGFR	PKI-166		JAX-CKB	23209031|25185971
EGFR	EGFR	Definite	EGFR	PLUMBAGIN		DTC
EGFR	EGFR	Definite	EGFR	PONATINIB		JAX-CKB|CIViC|PharmGKB|FDA	31086949|27225694|28407039
EGFR	EGFR	Definite	EGFR	POZIOTINIB		DTC	20095624
EGFR	EGFR	Definite	EGFR	PUQUITINIB		DTC	19601607
EGFR	EGFR	Definite	EGFR	PYROTINIB		DTC
EGFR	EGFR	Definite	EGFR	R-406		JAX-CKB|CGI|DoCM|CIViC	24934779|24813888|25157968|18089823
EGFR	EGFR	Definite	EGFR	RAMUCIRUMAB		DTC	25753330
EGFR	EGFR	Definite	EGFR	REGORAFENIB		DTC	21916433
EGFR	EGFR	Definite	EGFR	RG-1530		JAX-CKB	24939055|25870145|27287717|28416483|27312529
EGFR	EGFR	Definite	EGFR	RG-7160		JAX-CKB	27149458
EGFR	EGFR	Definite	EGFR	RIBAVIRIN		JAX-CKB	28416483
EGFR	EGFR	Definite	EGFR	RINDOPEPIMUT		JAX-CKB	26124204	17.54	1.43
EGFR	EGFR	Definite	EGFR	ROCILETINIB		DTC	19601607
EGFR	EGFR	Definite	EGFR	ROGARATINIB		TTD
EGFR	EGFR	Definite	EGFR	S-222611		JAX-CKB	16731747|19238632|21325073
EGFR	EGFR	Definite	EGFR	SAPITINIB		JAX-CKB	26561558
EGFR	EGFR	Definite	EGFR	SARACATINIB		JAX-CKB	26140595
EGFR	EGFR	Definite	EGFR	SAVOLITINIB		JAX-CKB	27312529
EGFR	EGFR	Definite	EGFR	SB-202190		PharmGKB	22486600
EGFR	EGFR	Definite	EGFR	SELUMETINIB		CIViC	31605797|24636847
EGFR	EGFR	Definite	EGFR	SIMOTINIB		DTC	16275083
EGFR	EGFR	Definite	EGFR	SIROLIMUS		JAX-CKB	27312529
EGFR	EGFR	Definite	EGFR	SONIDEGIB		DTC	17334377|10592235|23988354|10346932
EGFR	EGFR	Definite	EGFR	SORAFENIB		JAX-CKB	28416483
EGFR	EGFR	Definite	EGFR	SOTRASTAURIN		JAX-CKB|CIViC	31086949|27225694
EGFR	EGFR	Definite	EGFR	STAUROSPORINE		DTC
EGFR	EGFR	Definite	EGFR	SUNITINIB		PharmGKB	18652519
EGFR	EGFR	Definite	EGFR	TAE-684		JAX-CKB	27287717
EGFR	EGFR	Definite	EGFR	TAK-285		JAX-CKB	28416483
EGFR	EGFR	Definite	EGFR	TAK-715		DTC
EGFR	EGFR	Definite	EGFR	TALAZOPARIB		DTC	21718029
EGFR	EGFR	Definite	EGFR	TARLOXOTINIB		TTD
EGFR	EGFR	Definite	EGFR	TEGAFUR		JAX-CKB|CIViC	27595477|27393507|27283993|21791641
EGFR	EGFR	Definite	EGFR	TEMOZOLOMIDE		TTD
EGFR	EGFR	Definite	EGFR	TEMSIROLIMUS		JAX-CKB|TTD	24424355|26846818
EGFR	EGFR	Definite	EGFR	TESEVATINIB		JAX-CKB	22238366
EGFR	EGFR	Definite	EGFR	THELIATINIB		DTC
EGFR	EGFR	Definite	EGFR	TOZASERTIB		JAX-CKB|CIViC	23764753|27040853
EGFR	EGFR	Definite	EGFR	TRAMETINIB		JAX-CKB	28408243
EGFR	EGFR	Definite	EGFR	TRASTUZUMAB		DTC
EGFR	EGFR	Definite	EGFR	TUCATINIB		DTC	22944332
EGFR	EGFR	Definite	EGFR	TYRPHOSTIN AG-1478		TTD
EGFR	EGFR	Definite	EGFR	VANDETANIB		CIViC	32226941
EGFR	EGFR	Definite	EGFR	VARLITINIB		DTC	25753330
EGFR	EGFR	Definite	EGFR	VATALANIB		PharmGKB	28703131
EGFR	EGFR	Definite	EGFR	VEMURAFENIB		TTD
EGFR	EGFR	Definite	EGFR	YUANHUADINE		JAX-CKB	25077897
EGFR	EGFR	Definite	EGFR	ZALUTUMUMAB		TEND	11752352	21.92	1.79
FAS	FAS	Definite	FAS	AMMONIUM TRICHLOROTELLURATE		NCI	9811059	1.75	1.34
FAS	FAS	Definite	FAS	ASPIRIN		NCI	16540473
FAS	FAS	Definite	FAS	ASUNERCEPT		NCI	10216102	4.38	1.68
FAS	FAS	Definite	FAS	ATORVASTATIN		NCI	10809356
FAS	FAS	Definite	FAS	BCG VACCINE		NCI	9759874	1.46	0.56
FAS	FAS	Definite	FAS	CHOLECALCIFEROL		NCI	9226479	0.73	0.56
FAS	FAS	Definite	FAS	CISPLATIN		NCI	16796407
FAS	FAS	Definite	FAS	CYCLOPHOSPHAMIDE		NCI	14659903
FAS	FAS	Definite	FAS	DAUNORUBICIN		NCI	11115403
FAS	FAS	Definite	FAS	EDELFOSINE		NCI	9543255	8.77	6.71
FAS	FAS	Definite	FAS	FLOXURIDINE		NCI	11437491
FAS	FAS	Definite	FAS	FLUOROURACIL		NCI	9935158
FAS	FAS	Definite	FAS	LITHIUM		NCI	11359651	0.76	0.15
FAS	FAS	Definite	FAS	OFRANERGENE OBADENOVEC		TTD		4.38	3.36
FAS	FAS	Definite	FAS	PROGESTERONE		NCI	15475000
FAS	FAS	Definite	FAS	TENIPOSIDE		NCI	15200494	1.1	0.84
FAS	FAS	Definite	FAS	TESTOSTERONE		NCI	12845662	0.73	0.19
FAS	FAS	Definite	FAS	THROMBIN		NCI	16271051
FAS	FAS	Definite	FAS	VESNARINONE		TTD		1.25	0.96
FASLG	FASLG	Definite	FASLG	ASUNERCEPT		TdgClinicalTrial		4.38	31.9
FOXP3	FOXP3	Definite	FOXP3	EPIRUBICIN		CIViC	22431701	0.58	1.42
FOXP3	FOXP3	Definite	FOXP3	METHOTREXATE		PharmGKB	28444425	0.32	0.39
FOXP3	FOXP3	Definite	FOXP3	TACROLIMUS		PharmGKB	27747372	0.77	1.25
HSD3B1	HSD3B1	Definite	HSD3B1	TRILOSTANE	inhibitor	TdgClinicalTrial|TEND	1944305|6362415|8809191|18991633|7996177|7989460|2268554	6.58	95.69
IFNG	IFNG	Definite	IFNG	AMIKACIN	inhibitor	TdgClinicalTrial|ChemblInteractions		1.75	1.5
IFNG	IFNG	Definite	IFNG	AMITRIPTYLINE	modulator	TTD	29300693
IFNG	IFNG	Definite	IFNG	BLEOMYCIN		NCI	7722866
IFNG	IFNG	Definite	IFNG	CISPLATIN		NCI	8044830
IFNG	IFNG	Definite	IFNG	CYCLOPHOSPHAMIDE		NCI	8931897
IFNG	IFNG	Definite	IFNG	EMAPALUMAB		NCI	11918854	1.1	0.94
IFNG	IFNG	Definite	IFNG	FONTOLIZUMAB		NCI	8673851	8.77	7.5
IFNG	IFNG	Definite	IFNG	IBUPROFEN		NCI	15297404	1.29	0.22
IFNG	IFNG	Definite	IFNG	MELATONIN		NCI	1899122	0.65	0.28
IFNG	IFNG	Definite	IFNG	MELPHALAN		NCI	10784002
IFNG	IFNG	Definite	IFNG	METHYLPREDNISOLONE		NCI	8556994	1.1	0.47
IFNG	IFNG	Definite	IFNG	PEFLOXACIN		NCI	8913387	5.85	2.5
IFNG	IFNG	Definite	IFNG	PREDNISONE		NCI	10823419
IFNG	IFNG	Definite	IFNG	SURAMIN		NCI	9396353
IFNG	IFNG	Definite	IFNG	THEOPHYLLINE		NCI	9864423	0.73	0.31
IFNG	IFNG	Definite	IFNG	THROMBIN		NCI	9731747	0.73	0.31
IFNG	IFNG	Definite	IFNG	TRASTUZUMAB		NCI	10996474
IL10	IL10	Definite	IL10	ACYCLOVIR	inhibitor	ChemblInteractions		1.75	1.5
IL10	IL10	Definite	IL10	AMOXICILLIN		TTD
IL10	IL10	Definite	IL10	CLARITHROMYCIN		NCI	10433557	1.35	0.58
IL10	IL10	Definite	IL10	CYCLOSPORINE		TTD
IL10	IL10	Definite	IL10	EFAVIRENZ		NCI	9227316
IL10	IL10	Definite	IL10	ILODECAKIN		NCI	16815316	4.38	3.75
IL10	IL10	Definite	IL10	LISOFYLLINE		PharmGKB	18444945	4.38	3.75
IL10	IL10	Definite	IL10	MESALAMINE		NCI	16815316
IL10	IL10	Definite	IL10	PEGILODECAKIN		NCI|PharmGKB	12907620|22094953	4.38	3.75
IL10	IL10	Definite	IL10	RABEPRAZOLE		NCI	15887108	2.19	0.63
IL10	IL10	Definite	IL10	RITUXIMAB		PharmGKB	21359536	3.13	0.54
IL10	IL10	Definite	IL10	ROFECOXIB		NCI	8982293	1.25	1.07
IL10	IL10	Definite	IL10	SCH-708980		NCI	16815316	4.38	3.75
IL10	IL10	Definite	IL10	SIROLIMUS		PharmGKB	24819158	1.23	0.26
IL10	IL10	Definite	IL10	TACROLIMUS		PharmGKB	26384320
IL10	IL10	Definite	IL10	TRETINOIN		NCI	15613743
IL10	IL10	Definite	IL10	ZIDOVUDINE		NCI	16961277
IL17A	IL17A	Definite	IL17A	ABBV-257	inhibitor|antagonist	ChemblInteractions	25354738	4.38	1.99
IL17A	IL17A	Definite	IL17A	BIMEKIZUMAB	antibody|inhibitor	ChemblInteractions|TTD		2.19	1.99
IL17A	IL17A	Definite	IL17A	BRODALUMAB		NCI	18802100	2.19	1.99
IL17A	IL17A	Definite	IL17A	CJM-112		NCI	17061983	4.38	3.99
IL17A	IL17A	Definite	IL17A	ERYTHROMYCIN		NCI	17061983
IL17A	IL17A	Definite	IL17A	GENTAMICIN		TTD
IL17A	IL17A	Definite	IL17A	IXEKIZUMAB		NCI	18203812	8.77	7.97
IL17A	IL17A	Definite	IL17A	M-1095		TTD		2.19	1.99
IL17A	IL17A	Definite	IL17A	MANNITOL		TTD		1.46	1.33
IL17A	IL17A	Definite	IL17A	REMTOLUMAB		TTD		4.38	1.99
IL17A	IL17A	Definite	IL17A	SECUKINUMAB		NCI	17785852	8.77	7.97
IL17A	IL17A	Definite	IL17A	SIMVASTATIN		TTD
IL17A	IL17A	Definite	IL17A	SIROLIMUS		TdgClinicalTrial
IL17A	IL17A	Definite	IL17A	TETRACYCLINE		TTD
IL17A	IL17A	Definite	IL17A	VIDOFLUDIMUS		NCI	18310510
IL17A	IL17A	Definite	IL17A	VUNAKIZUMAB		TTD		4.38	3.99
IL18	IL18	Definite	IL18	COLCHICINE		NCI	15281431	0.36	0.37
IL18	IL18	Definite	IL18	GSK-1070806		TTD	21157640	8.77	18.23
IL18	IL18	Definite	IL18	IBOCTADEKIN		TTD		4.38	9.11
IL18	IL18	Definite	IL18	MEDI-2338		TTD	24812504	8.77	18.23
IL18	IL18	Definite	IL18	RIBAVIRIN		PharmGKB	19455410	1.06	0.55
IL18	IL18	Definite	IL18	TACROLIMUS		NCI|PharmGKB	25712187|11061569|25487141	1.93	1.34
IL18	IL18	Definite	IL18	THYROXINE		NCI	16061828	0.73	1.52
IL1B	IL1B	Definite	IL1B	ACITRETIN	inhibitor|binder	ChemblInteractions|TTD	23319019|23553601
IL1B	IL1B	Definite	IL1B	ALTEPLASE	antibody|binder|inhibitor	MyCancerGenome|TdgClinicalTrial|ChemblInteractions|TEND|TTD	19169963
IL1B	IL1B	Definite	IL1B	ASPIRIN		NCI	8077674
IL1B	IL1B	Definite	IL1B	CANAKINUMAB		NCI	2686646	26.31	10.34
IL1B	IL1B	Definite	IL1B	CEFACLOR		PharmGKB	16257277
IL1B	IL1B	Definite	IL1B	CELASTROL		NCI	7589278
IL1B	IL1B	Definite	IL1B	CLODRONIC ACID		NCI	8048000
IL1B	IL1B	Definite	IL1B	DIACEREIN		PharmGKB	16257277
IL1B	IL1B	Definite	IL1B	ECHINACEA, UNSPECIFIED		NCI	3497116	4.38	0.86
IL1B	IL1B	Definite	IL1B	ERYTHROMYCIN		TdgClinicalTrial|TTD
IL1B	IL1B	Definite	IL1B	GEVOKIZUMAB		NCI|PharmGKB	16815316|21054464|14638340	8.77	3.45
IL1B	IL1B	Definite	IL1B	GLUCOSAMINE		PharmGKB	22960943	4.38	1.72
IL1B	IL1B	Definite	IL1B	HYDROCORTISONE		PharmGKB	19448967
IL1B	IL1B	Definite	IL1B	HYDROQUINONE		PharmGKB	28696418
IL1B	IL1B	Definite	IL1B	IBUDILAST		PharmGKB	16257277
IL1B	IL1B	Definite	IL1B	INFLIXIMAB		TTD
IL1B	IL1B	Definite	IL1B	LANSOPRAZOLE		NCI	2162889
IL1B	IL1B	Definite	IL1B	LITHIUM		TTD
IL1B	IL1B	Definite	IL1B	MAFOSFAMIDE		PharmGKB	27649267
IL1B	IL1B	Definite	IL1B	MELATONIN		NCI	12773123
IL1B	IL1B	Definite	IL1B	MORPHINE		TdgClinicalTrial|ChemblInteractions
IL1B	IL1B	Definite	IL1B	NICARDIPINE		NCI	16389574
IL1B	IL1B	Definite	IL1B	OFLOXACIN		TTD	22131899
IL1B	IL1B	Definite	IL1B	OMEPRAZOLE		NCI	8951617
IL1B	IL1B	Definite	IL1B	PENTAMIDINE		NCI	1888883	4.38	1.72
IL1B	IL1B	Definite	IL1B	PENTOXIFYLLINE		NCI	9342951
IL1B	IL1B	Definite	IL1B	PRAVASTATIN		NCI	8370344
IL1B	IL1B	Definite	IL1B	RABEPRAZOLE		NCI	2954576|1431212	4.38	0.57
IL1B	IL1B	Definite	IL1B	RALOXIFENE		TTD
IL1B	IL1B	Definite	IL1B	RESVERATROL		PharmGKB	14515062
IL1B	IL1B	Definite	IL1B	RISEDRONIC ACID		PharmGKB	16815316|21054464|14638340
IL1B	IL1B	Definite	IL1B	THYROGLOBULIN		NCI	8615653	2.92	1.15
IL1B	IL1B	Definite	IL1B	TILUDRONIC ACID		NCI	3260587	4.38	1.72
IL1B	IL1B	Definite	IL1B	TT-301		NCI	2788696	8.77	3.45
IL1B	IL1B	Definite	IL1B	USTEKINUMAB		PharmGKB	16815316|21054464|14638340
IL1B	IL1B	Definite	IL1B	VERAPAMIL		NCI	3260587
IL1B	IL1B	Definite	IL1B	RILONACEPT		NCI	2534682	8.77	3.45
IL2	IL2	Definite	IL2	ACETAMINOPHEN		NCI	3497116
IL2	IL2	Definite	IL2	ALDESLEUKIN		NCI	10466081
IL2	IL2	Definite	IL2	AZIRIDINE		TTD		8.77	3.99
IL2	IL2	Definite	IL2	BECLOMETHASONE		NCI	11053919
IL2	IL2	Definite	IL2	BROMOCRIPTINE		TTD
IL2	IL2	Definite	IL2	CALCITRIOL		PharmGKB	23645042
IL2	IL2	Definite	IL2	CEFEPIME		NCI	1598936	8.77	3.99
IL2	IL2	Definite	IL2	CLOZAPINE		NCI	8106902
IL2	IL2	Definite	IL2	CYCLOSPORINE		NCI	12135706|7529939
IL2	IL2	Definite	IL2	DACLIZUMAB		NCI	8564607
IL2	IL2	Definite	IL2	GARLIC		NCI	15177499
IL2	IL2	Definite	IL2	GENTAMICIN		NCI	15053234
IL2	IL2	Definite	IL2	GLYBURIDE		NCI	7796708
IL2	IL2	Definite	IL2	HALOFUGINONE		NCI	8191163	2.92	0.66
IL2	IL2	Definite	IL2	IMIPENEM		NCI	1598936	8.77	3.99
IL2	IL2	Definite	IL2	ITRACONAZOLE		NCI	3497888
IL2	IL2	Definite	IL2	METHOTREXATE		NCI	1330944
IL2	IL2	Definite	IL2	METOCLOPRAMIDE		NCI	8071057
IL2	IL2	Definite	IL2	METYROSINE		NCI	17197726
IL2	IL2	Definite	IL2	OFLOXACIN		NCI	16051523
IL2	IL2	Definite	IL2	PEFLOXACIN		TTD		5.85	1.33
IL2	IL2	Definite	IL2	PRASTERONE		NCI	9669212
IL2	IL2	Definite	IL2	PRAVASTATIN		NCI	3492067
IL2	IL2	Definite	IL2	PROCHLORPERAZINE		NCI	1513198
IL2	IL2	Definite	IL2	PYRIMETHAMINE		NCI	2115511	1.59	0.36
IL2	IL2	Definite	IL2	QUININE		NCI	9869897
IL2	IL2	Definite	IL2	RITUXIMAB		NCI	8191163	3.13	0.28
IL2	IL2	Definite	IL2	ROXITHROMYCIN		NCI	11053919	1.95	0.44
IL2	IL2	Definite	IL2	THYMOCTONAN		NCI	16091484	4.38	1.99
IL2	IL2	Definite	IL2	TICARCILLIN		NCI	10737264	4.38	1.99
IL2	IL2	Definite	IL2	TROPISETRON		NCI	15456539
IL2	IL2	Definite	IL2	PERFOSFAMIDE		NCI	3497888|2846451
IL23A	IL23A	Definite	IL23A	BRAZIKUMAB		TTD		4.38	10.63
IL23A	IL23A	Definite	IL23A	BRIAKINUMAB	inhibitor	TdgClinicalTrial|ChemblInteractions		2.92	7.09
IL23A	IL23A	Definite	IL23A	GUSELKUMAB	inhibitor|blocker	ChemblInteractions|TTD	26714681	13.15	31.9
IL23A	IL23A	Definite	IL23A	RISANKIZUMAB		TTD		4.38	10.63
IL23A	IL23A	Definite	IL23A	TILDRAKIZUMAB	inhibitor	ChemblInteractions|TTD		4.38	10.63
IL23A	IL23A	Definite	IL23A	USTEKINUMAB	inhibitor	TdgClinicalTrial|ChemblInteractions|TEND|PharmGKB|TTD|FDA		5.26	6.38
IL23R	IL23R	Definite	IL23R	CELECOXIB		PharmGKB	23778325	0.41	1.99
IL4	IL4	Definite	IL4	ASPIRIN		PharmGKB	20921925	0.72	0.44
IL4	IL4	Definite	IL4	PASCOLIZUMAB	inhibitor	ChemblInteractions|TTD	12296858	13.15	47.84
IL4	IL4	Definite	IL4	ROMILKIMAB		TTD		1.46	5.32
IL4	IL4	Definite	IL4	TEPOXALIN		TTD		2.19	7.97
IL6	IL6	Definite	IL6	ADALIMUMAB		PharmGKB	24253594	1.03	0.3
IL6	IL6	Definite	IL6	CISPLATIN		CIViC	21273582	0.41	0.03
IL6	IL6	Definite	IL6	CLAZAKIZUMAB	inhibitor	TdgClinicalTrial|ChemblInteractions|TTD		13.15	7.66
IL6	IL6	Definite	IL6	COR-001		TTD		4.38	2.55
IL6	IL6	Definite	IL6	ECHINACEA, UNSPECIFIED		NCI	9568541	4.38	1.28
IL6	IL6	Definite	IL6	ELSILIMOMAB	inhibitor	ChemblInteractions		4.38	2.55
IL6	IL6	Definite	IL6	ETANERCEPT		PharmGKB	24253594	1.38	0.27
IL6	IL6	Definite	IL6	FENOFIBRATE		PharmGKB	16607077	0.91	0.18
IL6	IL6	Definite	IL6	FENTANYL		NCI	9527747	1.01	0.2
IL6	IL6	Definite	IL6	GEMFIBROZIL		NCI	8941582	1.46	0.43
IL6	IL6	Definite	IL6	IBUDILAST		TTD		0.88	0.26
IL6	IL6	Definite	IL6	IFOSFAMIDE		NCI	9260581	0.97	0.57
IL6	IL6	Definite	IL6	INFLIXIMAB		PharmGKB	24253594	1.75	0.26
IL6	IL6	Definite	IL6	INSULIN		NCI	17392554	0.34	0.1
IL6	IL6	Definite	IL6	LEVOFLOXACIN		NCI	12714806	2.19	1.28
IL6	IL6	Definite	IL6	LINEZOLID		NCI	14561977	1.25	0.73
IL6	IL6	Definite	IL6	METRONIDAZOLE		NCI	12111578	2.19	1.28
IL6	IL6	Definite	IL6	NELFINAVIR		NCI	15388451	1.25	0.73
IL6	IL6	Definite	IL6	OLOKIZUMAB	inhibitor	TdgClinicalTrial|ChemblInteractions|TTD	24641941	17.54	10.21
IL6	IL6	Definite	IL6	PF-04236921	inhibitor	ChemblInteractions|TTD		8.77	2.55
IL6	IL6	Definite	IL6	RIBAVIRIN		PharmGKB		0.53	0.08
IL6	IL6	Definite	IL6	RITUXIMAB		PharmGKB	26384320	3.13	0.36
IL6	IL6	Definite	IL6	SAQUINAVIR		NCI	15388451	1.1	0.64
IL6	IL6	Definite	IL6	SILTUXIMAB	inhibitor|antibody|antagonist	MyCancerGenome|ChemblInteractions|TTD	8823310	17.54	10.21
IL6	IL6	Definite	IL6	SIRUKUMAB	inhibitor	ChemblInteractions|TTD		8.77	2.55
IL6R	IL6R	Definite	IL6R	BAZEDOXIFENE	inhibitor|antibody	MyCancerGenome|TdgClinicalTrial|ChemblInteractions|TEND|PharmGKB|TTD	16899109|21940820|24978393|27958380	2.19	3.54
IL6R	IL6R	Definite	IL6R	FLUOROURACIL	antibody	TTD		0.42	0.14
IL6R	IL6R	Definite	IL6R	RALOXIFENE	antagonist|antibody	ChemblInteractions|TTD	23575266	0.58	0.47
IL6R	IL6R	Definite	IL6R	SARILUMAB	antibody|antagonist	ChemblInteractions|GuideToPharmacology|TTD	28264816|26392750|28707587|27464017|24297381	35.07	56.7
IL6R	IL6R	Definite	IL6R	SATRALIZUMAB		DTC	24456369	6.58	10.63
IL6R	IL6R	Definite	IL6R	SIRUKUMAB		DTC	24456369	8.77	7.09
IL6R	IL6R	Definite	IL6R	THALIDOMIDE		NCI	8888499	0.75	0.41
IL6R	IL6R	Definite	IL6R	TOCILIZUMAB		NCI	12515619	10.96	17.72
IL6R	IL6R	Definite	IL6R	VOBARILIZUMAB		TdgClinicalTrial|TTD		4.38	7.09
MPO	MPO	Definite	MPO	ASULACRINE	inhibitor	GuideToPharmacology		8.77	6.08
MPO	MPO	Definite	MPO	DICLOFENAC	inhibitor	GuideToPharmacology
MPO	MPO	Definite	MPO	DIMETHYL SULFOXIDE		NCI	1845843	1.46	1.01
MPO	MPO	Definite	MPO	DOXYCYCLINE		NCI	15865234	1.25	0.43
MPO	MPO	Definite	MPO	FENTANYL		NCI	6266970
MPO	MPO	Definite	MPO	FLUDARABINE		NCI	2173589	1.32	0.3
MPO	MPO	Definite	MPO	FLUTAMIDE		NCI	14564835
MPO	MPO	Definite	MPO	LIDOCAINE		NCI	1333205
MPO	MPO	Definite	MPO	LITHIUM		NCI	17176264
MPO	MPO	Definite	MPO	LORATADINE		NCI	2832129
MPO	MPO	Definite	MPO	NIMESULIDE		DTC	26509551
MPO	MPO	Definite	MPO	OCTREOTIDE		NCI	15608444
MPO	MPO	Definite	MPO	PF-06282999		NCI	17159802	4.38	3.04
MPO	MPO	Definite	MPO	PROPYLTHIOURACIL		NCI	15003363
MPO	MPO	Definite	MPO	PSORALEN		NCI	7425598	1.1	0.76
MPO	MPO	Definite	MPO	PYRAZINAMIDE		NCI	8630596	2.19	0.76
MPO	MPO	Definite	MPO	TENECTEPLASE		NCI	8224362	4.38	3.04
MPO	MPO	Definite	MPO	THEOPHYLLINE		NCI	8973808
MPO	MPO	Definite	MPO	TOLMETIN		NCI	16650886	2.92	2.03
MPO	MPO	Definite	MPO	TRIMETHOPRIM		NCI	16330533
MPO	MPO	Definite	MPO	VERDIPERSTAT		NCI	8391745	4.38	3.04
NFKB1	NFKB1	Definite	NFKB1	( )-EPITAXIFOLIN		DTC
NFKB1	NFKB1	Definite	NFKB1	(R)-NITRENDIPINE		DTC
NFKB1	NFKB1	Definite	NFKB1	(R,S)-INDATRALINE		DTC
NFKB1	NFKB1	Definite	NFKB1	(S)-MEXILETINE		DTC
NFKB1	NFKB1	Definite	NFKB1	3R14S-OCHRATOXIN A		DTC
NFKB1	NFKB1	Definite	NFKB1	4',7-DIMETHOXY-5-HYDROXYGENISTEIN		DTC
NFKB1	NFKB1	Definite	NFKB1	6,4'-DIMETHOXYFLAVONE		DTC
NFKB1	NFKB1	Definite	NFKB1	ACACETIN		DTC	25190466
NFKB1	NFKB1	Definite	NFKB1	ANDROGRAPHOLIDE		DTC|TdgClinicalTrial	25615020	4.38	0.71
NFKB1	NFKB1	Definite	NFKB1	APIGENIN		DTC	25190466
NFKB1	NFKB1	Definite	NFKB1	ARTESUNATE		DTC	25074847
NFKB1	NFKB1	Definite	NFKB1	BACLOFEN		DTC
NFKB1	NFKB1	Definite	NFKB1	BARDOXOLONE		TdgClinicalTrial
NFKB1	NFKB1	Definite	NFKB1	BENZETHONIUM CHLORIDE		DTC
NFKB1	NFKB1	Definite	NFKB1	BENZO(K)FLUORANTHENE		DTC
NFKB1	NFKB1	Definite	NFKB1	BORTEZOMIB		ClearityFoundationClinicalTrial
NFKB1	NFKB1	Definite	NFKB1	CHELERYTHRINE		DTC
NFKB1	NFKB1	Definite	NFKB1	CHELIDAMIC ACID		DTC
NFKB1	NFKB1	Definite	NFKB1	CHEMBL1405979		DTC
NFKB1	NFKB1	Definite	NFKB1	CHEMBL201325		DTC
NFKB1	NFKB1	Definite	NFKB1	CHEMBL2094789		DTC
NFKB1	NFKB1	Definite	NFKB1	CHEMBL260560		DTC
NFKB1	NFKB1	Definite	NFKB1	CHEMBL275311		DTC
NFKB1	NFKB1	Definite	NFKB1	CHEMBL34730		DTC
NFKB1	NFKB1	Definite	NFKB1	CHEMBL406557		DTC
NFKB1	NFKB1	Definite	NFKB1	CHEMBL408850		DTC
NFKB1	NFKB1	Definite	NFKB1	CHEMBL428789		DTC
NFKB1	NFKB1	Definite	NFKB1	CHEMBL466465		DTC
NFKB1	NFKB1	Definite	NFKB1	CHEMBL502774		DTC
NFKB1	NFKB1	Definite	NFKB1	CHEMBL51697		DTC		2.19	0.35
NFKB1	NFKB1	Definite	NFKB1	CHEMBL528694		DTC
NFKB1	NFKB1	Definite	NFKB1	CHEMBL578741		DTC
NFKB1	NFKB1	Definite	NFKB1	CHEMBL595227		DTC
NFKB1	NFKB1	Definite	NFKB1	CHEMBL602718		DTC
NFKB1	NFKB1	Definite	NFKB1	CHEMBL605003		DTC
NFKB1	NFKB1	Definite	NFKB1	CHEMBL63329		DTC
NFKB1	NFKB1	Definite	NFKB1	CHEMBL72365		DTC
NFKB1	NFKB1	Definite	NFKB1	CHEMBL84010		DTC
NFKB1	NFKB1	Definite	NFKB1	CHEMBL85826		DTC
NFKB1	NFKB1	Definite	NFKB1	CHLORAMBUCIL		DTC
NFKB1	NFKB1	Definite	NFKB1	CHLORPROPAMIDE		DTC
NFKB1	NFKB1	Definite	NFKB1	CHRYSOERIOL		DTC	25190466	2.92	0.47
NFKB1	NFKB1	Definite	NFKB1	DAPH		DTC
NFKB1	NFKB1	Definite	NFKB1	DEHYDROXYMETHYLEPOXYQUINOMICIN		DTC	18729348	4.38	0.71
NFKB1	NFKB1	Definite	NFKB1	DIHYDREXIDINE		DTC
NFKB1	NFKB1	Definite	NFKB1	DIOSMETIN		DTC	25190466	2.92	0.47
NFKB1	NFKB1	Definite	NFKB1	DISULFIRAM		DTC
NFKB1	NFKB1	Definite	NFKB1	DYRENE		DTC		4.38	0.71
NFKB1	NFKB1	Definite	NFKB1	E-FLUPENTIXOL		PharmGKB	27992301
NFKB1	NFKB1	Definite	NFKB1	EPIGALOCATECHIN GALLATE		DTC
NFKB1	NFKB1	Definite	NFKB1	FENRETINIDE		DTC
NFKB1	NFKB1	Definite	NFKB1	FRENTIZOLE		DTC
NFKB1	NFKB1	Definite	NFKB1	FURAFYLLINE		DTC
NFKB1	NFKB1	Definite	NFKB1	GOSSYPETIN		DTC	25190466
NFKB1	NFKB1	Definite	NFKB1	GW7647		DTC
NFKB1	NFKB1	Definite	NFKB1	HYDROCORTISONE		DTC
NFKB1	NFKB1	Definite	NFKB1	HYDROQUINONE		DTC
NFKB1	NFKB1	Definite	NFKB1	INDOPROFEN		DTC
NFKB1	NFKB1	Definite	NFKB1	ISORHAMNETIN		DTC	25190466	2.92	0.47
NFKB1	NFKB1	Definite	NFKB1	KAEMPFERIDE		DTC	25190466	2.92	0.47
NFKB1	NFKB1	Definite	NFKB1	KAEMPFEROL		DTC	25190466
NFKB1	NFKB1	Definite	NFKB1	LAPACHONE		DTC
NFKB1	NFKB1	Definite	NFKB1	LUTEOLIN		DTC	25190466
NFKB1	NFKB1	Definite	NFKB1	LY-294002		DTC
NFKB1	NFKB1	Definite	NFKB1	MITOXANTRONE		DTC
NFKB1	NFKB1	Definite	NFKB1	NIFEDIPINE		DTC
NFKB1	NFKB1	Definite	NFKB1	NORDIHYDROGUAIARETIC ACID		DTC
NFKB1	NFKB1	Definite	NFKB1	PARTHENOLIDE		DTC	25190466
NFKB1	NFKB1	Definite	NFKB1	PECTOLINARIGENIN		DTC
NFKB1	NFKB1	Definite	NFKB1	PHENAMIL METHANESULFONATE		DTC
NFKB1	NFKB1	Definite	NFKB1	PROMETHAZINE HYDROCHLORIDE		DTC
NFKB1	NFKB1	Definite	NFKB1	PROTRIPTYLINE		DTC
NFKB1	NFKB1	Definite	NFKB1	QUERCETAGETIN		DTC	25190466	2.92	0.47
NFKB1	NFKB1	Definite	NFKB1	QUERCETIN		DTC	25190466
NFKB1	NFKB1	Definite	NFKB1	RESVERATROL		DTC
NFKB1	NFKB1	Definite	NFKB1	RITANSERIN		DTC
NFKB1	NFKB1	Definite	NFKB1	RUTIN		DTC	25496805
NFKB1	NFKB1	Definite	NFKB1	SANGUINARIUM		DTC
NFKB1	NFKB1	Definite	NFKB1	SB-222200		DTC
NFKB1	NFKB1	Definite	NFKB1	SORBINIL		DTC	24819954
NFKB1	NFKB1	Definite	NFKB1	SULFAPHENAZOLE		DTC
NFKB1	NFKB1	Definite	NFKB1	TAMARIXETIN		DTC	25190466	2.92	0.47
NFKB1	NFKB1	Definite	NFKB1	TETRABROMOBENZOTRIAZOLE		DTC
NFKB1	NFKB1	Definite	NFKB1	THALIDOMIDE	antagonist	TdgClinicalTrial|TEND	11752352|15723633
NFKB1	NFKB1	Definite	NFKB1	TRIAMCINOLONE		DTC
NFKB1	NFKB1	Definite	NFKB1	TRYPTAMINE		DTC
NFKB1	NFKB1	Definite	NFKB1	TYRPHOSTIN 1		DTC
NFKB1	NFKB1	Definite	NFKB1	TYRPHOSTIN 23		DTC
NFKB1	NFKB1	Definite	NFKB1	TYRPHOSTIN 47		DTC
NFKB1	NFKB1	Definite	NFKB1	TYRPHOSTIN AG-1478		DTC
NFKBIA	NFKBIA	Definite	NFKBIA	CHEMBL1940084		DTC	22153345	4.38	7.09
NFKBIA	NFKBIA	Definite	NFKBIA	CHEMBL256967		DTC	18088098	4.38	7.09
NFKBIA	NFKBIA	Definite	NFKBIA	CHEMBL401565		DTC	18088098	4.38	7.09
NFKBIA	NFKBIA	Definite	NFKBIA	DEMETHYLWEDELOLACTONE		DTC	22926226	1.75	2.84
NFKBIA	NFKBIA	Definite	NFKBIA	DIOSCIN		DTC	23621869	5.85	4.73
NFKBIA	NFKBIA	Definite	NFKBIA	GAMBOGIC ACID		DTC	22472167	0.97	1.58
NFKBIA	NFKBIA	Definite	NFKBIA	GEFITINIB		PharmGKB	31664190	0.26	0.21
NFKBIA	NFKBIA	Definite	NFKBIA	PEPEROMIN E		DTC	19559609	4.38	7.09
NFKBIA	NFKBIA	Definite	NFKBIA	WEDELOLACTONE		DTC	22926226	0.8	1.29
PRTN3	PRTN3	Definite	PRTN3	REGRAMOSTIM		NCI	10792393	1.1	3.99
PRTN3	PRTN3	Definite	PRTN3	TIPRELESTAT		TTD		2.19	15.95
PSMA5	PSMA5	Definite	PSMA5	BORTEZOMIB	inhibitor	DTC|MyCancerGenome|ChemblInteractions	24524217	0.97	0.57
PSMA5	PSMA5	Definite	PSMA5	CARFILZOMIB	inhibitor	DTC|MyCancerGenome|ChemblInteractions	24524217	0.62	0.9
PSMA5	PSMA5	Definite	PSMA5	IXAZOMIB CITRATE	inhibitor	ChemblInteractions		0.23	0.34
PSMA5	PSMA5	Definite	PSMA5	MARIZOMIB	inhibitor	ChemblInteractions		0.44	0.64
PSMA5	PSMA5	Definite	PSMA5	OPROZOMIB	inhibitor	ChemblInteractions		0.22	0.33
PSMB8	PSMB8	Definite	PSMB8	BELACTOSIN A		DTC	23547757	4.38	7.97
PSMB8	PSMB8	Definite	PSMB8	BORTEZOMIB	inhibitor	DTC|MyCancerGenome|ChemblInteractions	24524217	0.97	0.35
PSMB8	PSMB8	Definite	PSMB8	CARFILZOMIB	inhibitor	DTC|MyCancerGenome|ChemblInteractions	17591945|24524217	0.77	0.7
PSMB8	PSMB8	Definite	PSMB8	IXAZOMIB CITRATE	inhibitor	ChemblInteractions		0.23	0.21
PSMB8	PSMB8	Definite	PSMB8	KZR-616	inhibitor	GuideToPharmacology		1.1	1.99
PSMB8	PSMB8	Definite	PSMB8	LACTACYSTIN		DTC	23547757	4.38	7.97
PSMB8	PSMB8	Definite	PSMB8	MARIZOMIB	inhibitor	ChemblInteractions		0.44	0.4
PSMB8	PSMB8	Definite	PSMB8	OPROZOMIB	inhibitor	ChemblInteractions		0.22	0.2
RB1	RB1	Definite	RB1	ALPELISIB		CIViC	25002028
RB1	RB1	Definite	RB1	ASPARAGINASE		JAX-CKB	28151717	0.58	0.37
RB1	RB1	Definite	RB1	BORTEZOMIB		JAX-CKB	28151717
RB1	RB1	Definite	RB1	CISPLATIN		CGI
RB1	RB1	Definite	RB1	DEXAMETHASONE		JAX-CKB	28151717
RB1	RB1	Definite	RB1	ENTINOSTAT		JAX-CKB	18483379|23498719	0.73	0.46
RB1	RB1	Definite	RB1	EVEROLIMUS		JAX-CKB	28151717
RB1	RB1	Definite	RB1	FOSTAMATINIB		JAX-CKB	22237022	4.38	2.77
RB1	RB1	Definite	RB1	LARGAZOLE		DTC
RB1	RB1	Definite	RB1	LORLATINIB		JAX-CKB	28285684	1.25	0.79
RB1	RB1	Definite	RB1	MERCAPTOPURINE		JAX-CKB	28151717
RB1	RB1	Definite	RB1	METHOTREXATE		JAX-CKB	28151717
RB1	RB1	Definite	RB1	PALBOCICLIB		JAX-CKB|CGI|CIViC	27012813|29236940|22711607|20473330|27020857|26649278|27488531|20354191	1.03	0.65
RB1	RB1	Definite	RB1	PICTILISIB		JAX-CKB	27020857
RB1	RB1	Definite	RB1	PREDNISOLONE		JAX-CKB	28151717
RB1	RB1	Definite	RB1	RIBOCICLIB		JAX-CKB|CIViC	29236940|27542767|28151717|24795392	1.64	1.04
RB1	RB1	Definite	RB1	SAPANISERTIB		JAX-CKB	25261369
RB1	RB1	Definite	RB1	SELICICLIB		DTC	21417417	0.73	0.46
RB1	RB1	Definite	RB1	SIROLIMUS		JAX-CKB	21468343|23454836|1689463	1.23	0.19
RB1	RB1	Definite	RB1	TOPOTECAN		JAX-CKB	26826116	0.58	0.37
RB1	RB1	Definite	RB1	TRAMETINIB		JAX-CKB	27488531
RB1	RB1	Definite	RB1	TRILACICLIB		JAX-CKB	26826116	1.46	0.92
RB1	RB1	Definite	RB1	VORINOSTAT		JAX-CKB	18483379|23498719
REN	REN	Definite	REN	1.ALPHA.-HYDROXYVITAMIN D5	inhibitor	ChemblInteractions		2.19	3.99
REN	REN	Definite	REN	ALISKIREN	inhibitor	TdgClinicalTrial|TEND|GuideToPharmacology|TTD	11799102|16965731|16467656|21687346|11752352|12927775|16508564	24.11	43.86
REN	REN	Definite	REN	ALISKIREN FUMARATE	inhibitor	TdgClinicalTrial|TEND|TTD	7994817|8206619|8319997|10583449|11752352|7769797	4.38	7.97
REN	REN	Definite	REN	IMARIKIREN HYDROCHLORIDE		TTD		4.38	7.97
REN	REN	Definite	REN	MURAGLITAZAR		TTD		1.46	2.66
REN	REN	Definite	REN	REMIKIREN		TdgClinicalTrial|TTD	25893478	39.46	71.77
REN	REN	Definite	REN	TERLAKIREN		PharmGKB	18794727	4.38	7.97
REN	REN	Definite	REN	VTP-27999		TTD		13.15	23.92
SOD1	SOD1	Definite	SOD1	DOXYCYCLINE		DTC		0.63	1.14
SOD1	SOD1	Definite	SOD1	OXYTETRACYCLINE		DTC		0.24	0.89
SOD1	SOD1	Definite	SOD1	TETRACYCLINE		DTC		0.58	1.06
SOD1	SOD1	Definite	SOD1	TOFERSEN		TdgClinicalTrial		4.38	15.95
STAT3	STAT3	Definite	STAT3	ACITRETIN		TTD		0.55	0.17
STAT3	STAT3	Definite	STAT3	ATIPRIMOD		TTD		4.38	2.77
STAT3	STAT3	Definite	STAT3	AZD-1480		DTC	21138246|24978112	2.19	1.39
STAT3	STAT3	Definite	STAT3	BARDOXOLONE METHYL		DTC	25675144	1.1	0.69
STAT3	STAT3	Definite	STAT3	CELECOXIB		DTC	21678971	0.41	0.09
STAT3	STAT3	Definite	STAT3	CHEMBL1687979		DTC		4.38	2.77
STAT3	STAT3	Definite	STAT3	CHEMBL2062862		DTC	26331426	8.77	5.55
STAT3	STAT3	Definite	STAT3	CHEMBL2062863		DTC	26331426	8.77	5.55
STAT3	STAT3	Definite	STAT3	CHEMBL2062868		DTC	26331426	8.77	5.55
STAT3	STAT3	Definite	STAT3	CHEMBL2062869		DTC	26331426	8.77	5.55
STAT3	STAT3	Definite	STAT3	CHEMBL530664		DTC		1.46	0.92
STAT3	STAT3	Definite	STAT3	CHEMBL578504		DTC		0.63	0.4
STAT3	STAT3	Definite	STAT3	CIGLITAZONE		DTC	20170185	1.46	0.92
STAT3	STAT3	Definite	STAT3	COSMOMYCIN C		DTC	22071520	8.77	5.55
STAT3	STAT3	Definite	STAT3	CUCURBITACIN B		DTC	20347305	1.46	0.92
STAT3	STAT3	Definite	STAT3	CUCURBITACIN E		DTC	20347305	8.77	5.55
STAT3	STAT3	Definite	STAT3	DIGITOXIN		DTC		0.24	0.15
STAT3	STAT3	Definite	STAT3	DIGOXIN		DTC		0.26	0.08
STAT3	STAT3	Definite	STAT3	GOLOTIMOD		TTD		4.38	2.77
STAT3	STAT3	Definite	STAT3	NICLOSAMIDE		DTC		0.16	0.1
STAT3	STAT3	Definite	STAT3	OCHROMYCINONE		DTC	18006313	8.77	5.55
STAT3	STAT3	Definite	STAT3	OUABAIN		DTC		0.49	0.31
STAT3	STAT3	Definite	STAT3	PYRIMETHAMINE		DTC	25984755	1.59	0.5
TNF	TNF	Definite	TNF	5,7-DIHYDROXY-4-METHYLCOUMARIN	inhibitor	TdgClinicalTrial|ChemblInteractions|TEND|PharmGKB|TTD	16720636|16909270|23057546|16456024|26244882|12847678|18050183|18713756|19365401|22760475|16052578|24192118|12110154|17343250|22960943|15481318|15691299|15674127|15804598|22129793|11752352|25311255|12190096|18438841|15691217|17673491|15695296|17642244|16622728
TNF	TNF	Definite	TNF	ABBV-257	inhibitor	ChemblInteractions
TNF	TNF	Definite	TNF	ADALIMUMAB	inhibitor	ChemblInteractions		13.41	1.43
TNF	TNF	Definite	TNF	AFELIMOMAB	inducer	TALC		8.77	1.88
TNF	TNF	Definite	TNF	ALTEPLASE	inhibitor	ChemblInteractions	10829362
TNF	TNF	Definite	TNF	AMPHOTERICIN B	inhibitor	ChemblInteractions
TNF	TNF	Definite	TNF	ATORVASTATIN	inhibitor|antibody	TdgClinicalTrial|ChemblInteractions|TEND|PharmGKB|TTD	12044041|16720636|16909270|23057546|15022409|26244882|12847678|18050183|18713756|19365401|22760475|24192118|14532145|17343250|22960943|15046527|22129793|11752352|12190096|18438841|15200343
TNF	TNF	Definite	TNF	AZ9773	inhibitor	ChemblInteractions
TNF	TNF	Definite	TNF	BCG VACCINE	antibody|inhibitor	TdgClinicalTrial|ChemblInteractions|TEND|PharmGKB|TTD	16720636|16909270|23057546|26244882|12847678|18050183|18713756|19365401|22760475|24192118|17343250|22960943|10375846|10405518|10206649|22129793|11752352|12190096|10338381|18438841|10357816
TNF	TNF	Definite	TNF	BENZO[E]PYRENE	inhibitor	ChemblInteractions
TNF	TNF	Definite	TNF	BUPIVACAINE	inhibitor	TdgClinicalTrial|ChemblInteractions
TNF	TNF	Definite	TNF	CARBAMAZEPINE	inhibitor	TdgClinicalTrial|ChemblInteractions|TTD
TNF	TNF	Definite	TNF	CARBOPLATIN	inhibitor	ChemblInteractions|TTD
TNF	TNF	Definite	TNF	CEFOTAXIME	inhibitor	TdgClinicalTrial|TEND|TTD	8755512|12046682|12167383|12105857|12102294|11752352|12113124
TNF	TNF	Definite	TNF	CELASTROL	antibody|inhibitor	TdgClinicalTrial|ChemblInteractions|TEND|TTD	21079302
TNF	TNF	Definite	TNF	CERTOLIZUMAB		DTC
TNF	TNF	Definite	TNF	CERTOLIZUMAB PEGOL		PharmGKB	20887379
TNF	TNF	Definite	TNF	CYCLOSPORINE		PharmGKB	22151084
TNF	TNF	Definite	TNF	DERSALAZINE		NCI	10022737
TNF	TNF	Definite	TNF	DIDANOSINE		TTD
TNF	TNF	Definite	TNF	DIGOXIN		NCI	7883777
TNF	TNF	Definite	TNF	ENBREL		PharmGKB	31616045
TNF	TNF	Definite	TNF	ETANERCEPT		DTC		18	1.28
TNF	TNF	Definite	TNF	ETHAMBUTOL		PharmGKB	22151084
TNF	TNF	Definite	TNF	GEMCITABINE		TTD
TNF	TNF	Definite	TNF	GENTAMICIN		PharmGKB	22151084
TNF	TNF	Definite	TNF	GLIMEPIRIDE		NCI	14565862
TNF	TNF	Definite	TNF	GOLIMUMAB		NCI	8354907	21.92	4.69
TNF	TNF	Definite	TNF	HALOFUGINONE		TTD
TNF	TNF	Definite	TNF	HOMIDIUM BROMIDE		ClearityFoundationClinicalTrial|TTD
TNF	TNF	Definite	TNF	HYDROXYCHLOROQUINE		TTD
TNF	TNF	Definite	TNF	INFLIXIMAB		TdgClinicalTrial		29.81	1.59
TNF	TNF	Definite	TNF	INSULIN		NCI|PharmGKB	15565432|11294926
TNF	TNF	Definite	TNF	ISONIAZID		PharmGKB	18997459
TNF	TNF	Definite	TNF	LACTULOSE		NCI	11855751
TNF	TNF	Definite	TNF	LAPACHONE		PharmGKB	22736425
TNF	TNF	Definite	TNF	LENABASUM		NCI	11226652
TNF	TNF	Definite	TNF	LENALIDOMIDE		NCI	15781526
TNF	TNF	Definite	TNF	LENERCEPT		DTC
TNF	TNF	Definite	TNF	MEROPENEM		NCI	8615653	8.77	1.88
TNF	TNF	Definite	TNF	METHIMAZOLE		NCI	16406030
TNF	TNF	Definite	TNF	METHYLENE BLUE		NCI	16769768
TNF	TNF	Definite	TNF	MIDAZOLAM		NCI	9430255
TNF	TNF	Definite	TNF	MILTEFOSINE		NCI	12423426
TNF	TNF	Definite	TNF	NAFAMOSTAT		NCI	16125526|9287059
TNF	TNF	Definite	TNF	NERELIMOMAB		TTD
TNF	TNF	Definite	TNF	OMEPRAZOLE		DTC
TNF	TNF	Definite	TNF	ONERCEPT		DTC		4.38	0.94
TNF	TNF	Definite	TNF	ORTATAXEL		NCI	8354907|10989981
TNF	TNF	Definite	TNF	OZORALIZUMAB		TTD		8.77	1.88
TNF	TNF	Definite	TNF	PEGSUNERCEPT		NCI	8491516	8.77	1.88
TNF	TNF	Definite	TNF	PENTOXIFYLLINE		DTC
TNF	TNF	Definite	TNF	PF-04236921		PharmGKB	31616045
TNF	TNF	Definite	TNF	PLACULUMAB		TdgClinicalTrial		13.15	2.81
TNF	TNF	Definite	TNF	PROPYLTHIOURACIL		NCI	15567770|11545247
TNF	TNF	Definite	TNF	PYRAZINAMIDE		NCI	15119959
TNF	TNF	Definite	TNF	PYRIDOXINE		NCI	16815316
TNF	TNF	Definite	TNF	RABEPRAZOLE		TTD
TNF	TNF	Definite	TNF	REMTOLUMAB		NCI	16837769
TNF	TNF	Definite	TNF	RIFAMPIN		NCI	16277693
TNF	TNF	Definite	TNF	RISPERIDONE		NCI	16815316
TNF	TNF	Definite	TNF	RUTIN		TTD
TNF	TNF	Definite	TNF	SOBLIDOTIN		PharmGKB	22151084
TNF	TNF	Definite	TNF	SORAFENIB		NCI	14686960
TNF	TNF	Definite	TNF	SPIRONOLACTONE		NCI	9002011
TNF	TNF	Definite	TNF	STAVUDINE		NCI	10075082
TNF	TNF	Definite	TNF	THALIDOMIDE		TTD
TNF	TNF	Definite	TNF	VADIMEZAN		PharmGKB	18444945
TNFRSF1B	TNFRSF1B	Definite	TNFRSF1B	CARBAMAZEPINE		NCI	15565432	0.37	0.45
TNFRSF1B	TNFRSF1B	Definite	TNFRSF1B	DIDANOSINE		NCI	9430255	1.46	1.77
TNFRSF1B	TNFRSF1B	Definite	TNFRSF1B	ETANERCEPT		PharmGKB	30075559|11752352	2.08	1.68
TNFRSF1B	TNFRSF1B	Definite	TNFRSF1B	INFLIXIMAB		PharmGKB	25850964|18565259|25537528|22129793	4.38	2.66
TNFRSF1B	TNFRSF1B	Definite	TNFRSF1B	LITHIUM		NCI	15565432	0.76	0.46
TNFRSF1B	TNFRSF1B	Definite	TNFRSF1B	STAVUDINE		NCI	9430255	1.88	1.52
TNFSF13B	TNFSF13B	Definite	TNFSF13B	ATACICEPT	inhibitor	TdgClinicalTrial|ChemblInteractions		4.38	12.76
TNFSF13B	TNFSF13B	Definite	TNFSF13B	BELIMUMAB	modulator|inhibitor|antibody	MyCancerGenome|TdgClinicalTrial|ChemblInteractions|PharmGKB|TTD		21.92	63.79
TNFSF13B	TNFSF13B	Definite	TNFSF13B	BLISIBIMOD	inhibitor	TdgClinicalTrial|ChemblInteractions|TTD		13.15	38.28
TNFSF13B	TNFSF13B	Definite	TNFSF13B	ETOPOSIDE		NCI	12644023	0.51	0.49
TNFSF13B	TNFSF13B	Definite	TNFSF13B	TABALUMAB	inhibitor	ChemblInteractions|TTD		8.77	25.52
